# Supplementary material for: Hypothalamic insulin resistance in type 2 diabetes is localized to the posterior hypothalamus
Source: JCI Insight. 2026 Jun 8;11(11):e198707. doi: 10.1172/jci.insight.198707 (PMC13313559; doi:10.1172/jci.insight.198707)
Supplement: Supporting data values [file jciinsight-11-198707-s176.xlsx]

## Sheet: Figure S2. (2)
	ID	DM	PH 5(A)	PH 10(A)	PH 15(A)	PH 20(A)	PH 25(A)	PH 30(A)	PH 5(B)	PH 10(B)	PH 15(B)	PH 20(B)	PH 25(B)	PH 30(B)		pHT	tHT	aHT
s02	10003	1	0.010423	-0.000164	-0.002091	-0.000951	-0.00203	0.00268	0.004659	-0.001241	0.001966	0.001093	-0.003752	0.001011		0.43423	0.456148	0.496019	s02'	s02
s05	10004	1	-0.001778	0.005967	0.00321	0.004141	0.00257	-0.011345	0.002398	0.008741	0.006782	0.006904	0.005045	-0.007627		0.472933	0.515526	0.540564	's05'	s05
s07	10006	0	-0.014911	0.006388	0.002643	0.00826	0.010842	0.000143	-0.014341	0.005277	0.002454	0.012185	0.015494	-0.000464		0.490816	0.478088	0.509454	's07'	s07
s08	10007	0	-0.003272	-0.017877	-0.018049	0.010582	0.008639	0.007598	-0.009827	-0.011716	-0.002865	0.013237	0.004357	0.011171		0.404422	0.455861	0.478858	's08'	s08
s09	10008	0	-0.015389	-0.008171	0.001298	-0.003351	0.003088	-0.009204	-0.016162	-0.008879	-0.001809	-0.00084	0.002808	-0.006628		0.510212	0.534523	0.560451	's09'	s09
s10	10009	1	-0.001873	0.000606	-0.001831	-0.005953	0.001954	0.001737	-0.004953	0.0015	-0.003878	-0.006277	0.003459	0.007164		0.405311	0.434253	0.45365	's10'	s10
s11	10010	0	-0.01593	-0.00572	0.005335	0.008832	-0.019449	0.014375	-0.00988	-0.001828	0.006936	0.012601	-0.016925	0.008992		0.471037	0.490578	0.492181	's11'	s11
s12	10011	0	-0.002182	0.000199	0.009502	-0.001329	-0.001598	-0.005464	-0.00291	-0.000448	-0.000782	-0.001629	0.00105	-0.005255		0.39785	0.434063	0.473751	's12'	s12
s13	10012	0	-0.00488	-0.001886	-0.006716	-0.006792	0.001492	-0.000635	-0.000336	-0.001431	-0.007483	-0.001945	0.002798	2.3e-05		0.466383	0.480583	0.51239	's13'	s13
s14	10013	0	-0.017445	-0.004046	-0.005076	-0.015432	-0.003921	-0.011874	-0.010569	-0.007017	-0.006979	-0.009479	-0.003957	-0.006111		0.43622	0.474916	0.495691	's14'	s14
s15	10014	0	-0.00457	-0.002561	0.001831	-0.000421	-0.001036	-0.000856	-0.003748	0.001182	0.00134	-0.001094	0.000272	0.001445		0.460148	0.476734	0.503003	's15'	s15
s17	10016	0	-0.008777	-0.011679	-0.007042	-0.009207	0.017006	0.005783	-0.008595	-0.006795	-0.005282	-0.004486	0.019469	0.00643		0.413375	0.439533	0.491097	's17'	s17
s18	10017	0	-0.000653	0.000435	-0.002973	0.002245	0.000851	0.004537	-0.002582	0.001513	-0.002546	-0.000609	0.001502	0.005048		0.397349	0.411118	0.413983	's18'	s18
s19	10018	0	-0.002081	0.006898	0.001152	0.001015	-0.003184	-0.004877	-0.005503	0.006573	0.00429	0.005098	-0.006681	-0.00507		0.478932	0.449873	0.490022	's19'	s19
s20	10019	0	-0.001753	0.001606	0.000949	-0.006493	-0.011784	0.005072	-0.002695	-0.003644	-0.004651	-0.002519	-0.006618	-0.000579		0.357638	0.418667	0.428319	's20'	s20
s21	10020	0	0.003598	-0.000805	-0.002786	0.000233	-0.002301	-0.000755	0.009197	0.011295	0.002091	0.00049	0.006776	0.007182		0.371584	0.418704	0.446401	's21'	s21
s23	10021	1	-0.003668	-0.000421	0.008057	-0.001575	-0.000845	-0.000758	0	0	0	0	0	0		0.344491	0.404946	0.436453	's23'	s23
s22	10022	0	-0.007592	-0.001342	-0.00234	0.000129	-0.000381	0.001123	-0.008245	-0.001004	0.000965	0.001254	0.00149	0.002577		0.45453	0.456442	0.480323	's22'	s22
s24	10023	0	-0.003695	-0.006631	0.013244	-0.008641	-0.005465	0.005208	-0.005364	0.019154	0.012065	0.000461	0.001211	0.008852		0.352508	0.420858	0.454973	's24'	s24
s25	10024	1	-0.011342	-0.014254	-0.009825	-7.4e-05	-0.000616	-0.015111	-0.012412	-0.007489	-0.004243	0.000758	0.003647	-0.009285		0.384946	0.408367	0.436131	's25'	s25
s26	10025	1	-0.006954	0.007261	0.008731	0.00213	0.002589	0.000829	-0.005487	0.006373	0.006755	0.003643	0.00284	0.000142		0.383619	0.378778	0.417452	's26'	s26
s28	10026	1	0.001294	0.014164	0.004106	0.002777	-0.000136	0.000678	0.004257	0.015795	0.004278	0.001296	0.000619	0.00146		0.460013	0.476664	0.488686	's28'	s28
s27	10027	0	-0.005413	-0.004014	-0.000651	0.004669	-0.001738	-0.007681	-0.004433	-0.003358	-0.000402	0.003757	-0.001565	-0.004761		0.338113	0.371091	0.409975	's27'	s27
s29	10029	1	-0.000357	0.007132	0.001064	0.004345	0.003555	0.007402	-0.004611	0.006761	-0.001414	0.002968	0.002456	0.001974		0.498706	0.520086	0.571155	's29'	s29
s30	10030	1	0.002371	0.001855	-0.01231	0.011199	0.00492	-0.003223	-0.002132	0.002715	-0.008022	0.009069	-0.002706	-0.005314		0.411956	0.459272	0.483445	's30'	s30
s31	10031	1	-0.004151	-0.001074	-0.000444	-0.001301	-0.003573	-0.000333	0	0	0	0	0	0		0.437806	0.456943	0.486015	's31'	s31
s33	10032	0	-0.0053	0.003756	0.002309	0.009271	0.004298	-0.000375	-0.003329	0.003175	0.000853	0.005025	0.004259	0.000276		0.44802	0.461616	0.496094	's33'	s33
s34	10033	0	-0.013874	-0.001469	-0.001881	-0.002094	-0.005199	-0.002708	-0.003493	-0.003127	0.002695	-0.001019	0.003944	-0.001904		0.421149	0.440576	0.465463	's34'	s34
s38	10034	0	0.001252	-0.002627	0.000803	0.004377	-2.2e-05	0.002378	0.002566	0.002939	0.00445	0.008221	0.002543	0.005913		0.474516	0.45797	0.463418	s38'	s38
s35	10035	1	0.003344	0.000208	-0.002794	0.003633	0.005394	-0.003216	-0.00074	0.004274	-0.00249	0.003645	0.002155	-0.002503		0.386413	0.387897	0.402655	's35'	s35
s39	10036	0	-0.00041	0.001975	-0.005842	-0.007476	-0.008441	0.000961	0.000477	0.00304	-0.000874	-0.00064	-0.001891	0.001482		0.432667	0.445736	0.476981	's39'	s39
s36	10037	1	0.000141	-0.001326	-0.000736	0.001151	0.005542	0.006505	0	0	0	0	0	0		0.43599	0.464829	0.488442	's36'	s36
s37	10038	1	0.012476	0.002658	-0.008242	-0.003718	0.004219	0.001994	0.019653	-0.001657	-0.013746	-0.004324	-0.001586	-0.002222		0.443379	0.465622	0.486245	's37'	s37
s40	10039	1	-0.000497	4.2e-05	-0.002086	-0.00099	-0.002127	0.003418	-0.010078	0.012687	-0.006241	-0.001486	-0.008371	0.006724		0.423433	0.452818	0.496564	's40'	s40
s41	10040	1	-0.00666	-0.002078	0.005504	-0.001911	-0.004355	-0.002275	-0.001458	-0.001328	0.000975	-0.001136	0.000153	0.001124		0.396914	0.409002	0.428721	's41'	s41
s42	10041	1	0.010203	0.020536	0.009375	0.003621	0.00715	0.006081	-0.000424	-0.010112	0.001307	-0.006979	-0.001654	-0.003158		0.47771	0.478145	0.486458	's42'	s42
s43	10042	1	-0.0034	-0.008156	-0.004415	-0.002664	-0.006072	-0.000416	0.006239	-0.006316	-0.0011	0.002078	-0.00134	-0.001303		0.414542	0.462683	0.483549	's43'	s43
s44	10043	1	-0.008086	0.001942	0.006901	-0.003479	-0.009203	-0.004542	-0.008327	0.000871	0.003517	0.0003	-0.005231	-0.000983		0.418991	0.436659	0.469152	's44'	s44
s45	10044	1	-0.009469	-0.000445	0.00144	-0.016909	-0.015442	-0.010255	-0.005574	-0.00057	0.000446	-0.019893	-0.020605	-0.008999		0.326405	0.40903	0.457027	's45'	s45
s46	10045	1	0.006675	0.005436	0.010378	0.015454	0.013495	0.014025	0.00377	0.000683	0.004194	0.007654	0.00616	0.007703		0.378895	0.442018	0.470668	's46'	s46
s48	10047	1	-0.003064	-0.003118	0.001498	-0.000722	0.001406	-0.000758	-0.002663	-0.005756	0.003385	0.002355	0.001654	-0.00149		0.434482	0.43252	0.467683	's48'	s48
			-0.007592	-0.001342	-0.00234	0.000129	-0.000381	0.001123	-0.008245	-0.001004	0.000965	0.001254	0.00149	0.002577		0.45453	0.456442	0.480323	's22'
			-0.003668	-0.000421	0.008057	-0.001575	-0.000845	-0.000758	0	0	0	0	0	0		0.344491	0.404946	0.436453	's23'
			-0.005413	-0.004014	-0.000651	0.004669	-0.001738	-0.007681	-0.004433	-0.003358	-0.000402	0.003757	-0.001565	-0.004761		0.338113	0.371091	0.409975	's27'
			0.001294	0.014164	0.004106	0.002777	-0.000136	0.000678	0.004257	0.015795	0.004278	0.001296	0.000619	0.00146		0.460013	0.476664	0.488686	's28'
			0.003344	0.000208	-0.002794	0.003633	0.005394	-0.003216	-0.00074	0.004274	-0.00249	0.003645	0.002155	-0.002503		0.386413	0.387897	0.402655	's35'
			0.000141	-0.001326	-0.000736	0.001151	0.005542	0.006505	0	0	0	0	0	0		0.43599	0.464829	0.488442	's36'
			0.012476	0.002658	-0.008242	-0.003718	0.004219	0.001994	0.019653	-0.001657	-0.013746	-0.004324	-0.001586	-0.002222		0.443379	0.465622	0.486245	's37'
			0.001252	-0.002627	0.000803	0.004377	-2.2e-05	0.002378	0.002566	0.002939	0.00445	0.008221	0.002543	0.005913		0.474516	0.45797	0.463418	s38'
			-0.00041	0.001975	-0.005842	-0.007476	-0.008441	0.000961	0.000477	0.00304	-0.000874	-0.00064	-0.001891	0.001482		0.432667	0.445736	0.476981	's39'

## Sheet: Table 1.
ID	DM	age	BMI	PBF	FPG	HbA1c	IRI	TG	LDL-C	HDL-C	FFA	AST	ALT	γGTP	HMW adiponectin	Leptin	hsCRP	Glucagon	HOMA-IR	Adipo-IR	Dietary intake	Total physical activity
10003	1	54	25.5	18.7
10004	1	46	28.4	32.5	144	7	9.44	182	134	54	662	21	39	22	2.19	14.6	760	231	3.36	6249.28	1364.06	43.8
10006	0	50	22.6	20.6	88	5.4	5.18	126	188	63	577	27	36	181	1.59	9.5	423	202	1.13	2988.86	2337.79	14.6
10007	0	46	21.4	11.4	96	5.6	4.27	46	74	74	254	18	11	14	2.47	3.4	9710	206	1.01	1084.58	3025.68	59.55
10008	0	43	23.2	15.6	95	5.3	3.28	87	108	86	525	15	15	21	6.66	8	144	192	0.77	1722	4254.58	80.85
10009	1	41	29.6	37.5	114	6.2	23.7	217	79	43	768	24	31	88	0.65	20.3	1160	301	6.67	18201.6	2059.48	39.6
10010	0	42	21.7	20	78	5	4.19	39	105	72	545	22	23	10	3.09	6.7	196	189	0.81	2283.55	2367.1	29.7
10011	0	43	23	20.5	105	5.7	5.48	63	81	72	799	15	12	16	0.8	10.2	299	161	1.42	4378.52	1477.61	16.5
10012	0	60	22.6	21.3	84	5.5	2.01	57	166	74	772	25	22	21	6.92	6.2	253	204	0.42	1551.72	2103.07	17.67
10013	0	58	22.2	21.9	110	5.7	2.65	66	64	33	356	18	25	14	0.71	6.3	200	153	0.72	943.4	1125.51	0
10014	0	43	23.5	18.5	91	5	3.49	69	120	71	450	23	24	14	3.33	5.8	411	171	0.78	1570.5	1839.45	14.25
10016	0	62	21.5	23.5	81	5.2	4.1	78	101	72	260	24	29	22	4.26	10.7	581	177	0.82	1066	2130.67	7.7
10017	0	52	23	20.4	94	5.3	5.48	95	124	40	239	17	17	17	2.38	10.5	120	205	1.27	1309.72	2048.26	24
10018	0	58	19.1	15.6	97	4.9	4.03	116	96	83	684	20	10	23	5.82	5.7	143	211	0.97	2756.52	1331.39	25.1
10019	0	53	22.5	18.1	100	5	6.48	835	72	47	1021	40	56	185	1.41	6	414	209	1.6	6616.08	1863.97	39.6
10020	0	50	23.1	24.6	100	4.9	3.05	102	74	143	806	32	25	164	1.85	6.7	158	189	0.75	2458.3	1260.24	39.6
10021	1	59	27.6	29.8	100	7.7	0.66	65	126	62	485	21	18	27	3.01	19.5	362	199	0.16	320.1	1933.18	16.5
10022	0	46	20.7	12.5	94	5.1	5.67	138	117	52	517	20	16	16	2.62	4.5	71	231	1.32	2931.39	1924.51	21.83
10023	0	53	21.4	18.1	70	5	3.21	316	100	55	184	31	18	53	2.87	5.9	591	206	0.55	590.64	2256.72	35.55
10024	1	42	25.7	26.4	118	6.1	4.43	173	65	36	447	24	49	51	0.74	5.9	243	184	1.29	1980.21	1734.9	136.5
10025	1	58	18.9	11.4	104	5.2	3.59	129	114	52	370	26	21	27	5.95	5.1	646	207	0.92	1328.3	803.48	46.2
10026	1	58	29.6	30.6	125	7.8	5.33	163	93	43	530	16	19	18	0.74	25.4	1040	195	1.65	2824.9	1664.15	127.5
10027	0	43	23.3	18.8	98	5.1	11.5	717	91	36	255	25	30	47	0.78	6.1	615	266	2.78	2932.5	2244.4	36.8
10029	1	59	24.2	22.2	228	8.5	10	796	78	42	946	18	27	51	1.05	9.8	399	305	5.63	9460	2046.86	25.1
10030	1	45	25.1	17.9	75	5.1	5.27	34	95	69	707	15	15	15	2.84	5	118	201	0.98	3725.89	1217.72	11.55
10031	1	41	32.9	40.2	144	6.1	29.5	155	100	45	455	48	95	69	2.5	32.2	1740	212	10.49	13422.5	1274.17	13.33
10032	0	59	23.1	24.2	96	5.3	8.94	159	159	48	436	18	29	35	3.25	6.3	339	213	2.12	3897.84	1626.09	9.9
10033	0	48	22	17.4	79	5.2	4.78	128	133	44	386	18	16	29	2.78	7.3	2350	194	0.93	1845.08	1478.11	11
10034	0	47	22.7	17.7	95	5.2	5.15	79	168	57	582	29	43	101	2.39	5	333	201	1.21	2997.3	1283.91	13.2
10035	1	54	24.8	24.6	125	6.5	5.32	113	95	65	590	41	70	79	0.41	7.6	789	234	1.64	3138.8	933.26	90.8
10036	0	59	22.7	23.1	114	5.4	5.13	81	175	65	376	32	29	31	3.73	17.6	723	222	1.44	1928.88	1196.25	15.9
10037	1	62	22.4	14.1	112	6.2	8.5	90	93	52	431	15	16	22	1.08	7.2	298	146	2.35	3663.5	3921.16	80.85
10038	1	63	27.7	36.8	141	7.2	7.83	188	86	44	336	15	23	111	1.88	25.5	1570	242	2.73	2630.88	1572.17	9.9
10039	1	54	24.3	23.9	134	6.6	1.58	45	71	87	623	29	26	70	2.76	10	245	235	0.52	984.34	1483.94	67.8
10040	1	61	26.6	30.5	87	6.1	12.1	118	111	62	289	29	48	64	2.95	18.6	722	199	2.6	3496.9	2182.37	226.7
10041	1	47	28	31.5	255	9.8	3.91	579	163	47	823	14	16	26	2.55	14.2	770	232	2.46	3217.93	1955.55	4.95
10042	1	56	29	33.9	153	7.8	10.1	383	120	54	551	23	31	8	1.59	19.5	1370	317	3.82	5565.1	2324.31	17.2
10043	1	46	23.9	25.8	168	7.9	1.91	425	110	35	653	15	14	18	3.81	8.6	365	215	0.79	1247.23	1157.33	48
10044	1	59	28.5	31.9	171	7.2	8.44	507	100	43	878	23	35	75	1.99	8.8	133	317	3.56	7410.32	1914.24	23.1
10045	1	59	27.9	33.6	149	6.2	15.5	149	99	46	563	29	56	24	1.54	40.7	268	227	5.7	8726.5	1980.16	3.3
10047	1	51	26.7	26.1	128	6.4	11.8	138	119	50	480	29	56	42	1.73	15.6	494	193	3.73	5664	2751.11	24.75

## Sheet: Table 2.
ID	age	BMI	PBF	FPG	HbA1c	IRI	TG	HDL-C	Leptin	HOMA-IR	Adipo-IR	PH5
10003	54	25.5	18.7									0.01097
10004	46	28.4	32.5	144	7	9.44	182	54	14.6	3.36	6249.28	-0.00218351
10006	50	22.6	20.6	88	5.4	5.18	126	63	9.5	1.13	2988.86	-0.0158509
10007	46	21.4	11.4	96	5.6	4.27	46	74	3.4	1.01	1084.58	-0.00503135
10008	43	23.2	15.6	95	5.3	3.28	87	86	8	0.77	1722	-0.0140121
10009	41	29.6	37.5	114	6.2	23.7	217	43	20.3	6.67	18201.6	-0.00184362
10010	42	21.7	20	78	5	4.19	39	72	6.7	0.81	2283.55	-0.0153038
10011	43	23	20.5	105	5.7	5.48	63	72	10.2	1.42	4378.52	-0.00207918
10012	60	22.6	21.3	84	5.5	2.01	57	74	6.2	0.42	1551.72	-0.00601922
10013	58	22.2	21.9	110	5.7	2.65	66	33	6.3	0.72	943.4	-0.0173103
10014	43	23.5	18.5	91	5	3.49	69	71	5.8	0.78	1570.5	-0.00345344
10016	62	21.5	23.5	81	5.2	4.1	78	72	10.7	0.82	1066	-0.00888335
10017	52	23	20.4	94	5.3	5.48	95	40	10.5	1.27	1309.72	-0.000237982
10018	58	19.1	15.6	97	4.9	4.03	116	83	5.7	0.97	2756.52	-0.00243068
10019	53	22.5	18.1	100	5	6.48	835	47	6	1.6	6616.08	-0.00270185
10020	50	23.1	24.6	100	4.9	3.05	102	143	6.7	0.75	2458.3	0.00394782
10021	59	27.6	29.8	100	7.7	0.66	65	62	19.5	0.16	320.1	-0.00296382
10022	46	20.7	12.5	94	5.1	5.67	138	52	4.5	1.32	2931.39	-0.00778643
10023	53	21.4	18.1	70	5	3.21	316	55	5.9	0.55	590.64	-0.00454524
10024	42	25.7	26.4	118	6.1	4.43	173	36	5.9	1.29	1980.21	-0.0102834
10025	58	18.9	11.4	104	5.2	3.59	129	52	5.1	0.92	1328.3	-0.00690909
10026	58	29.6	30.6	125	7.8	5.33	163	43	25.4	1.65	2824.9	0.00169499
10027	43	23.3	18.8	98	5.1	11.5	717	36	6.1	2.78	2932.5	-0.00463298
10029	59	24.2	22.2	228	8.5	10	796	42	9.8	5.63	9460	0.000167823
10030	45	25.1	17.9	75	5.1	5.27	34	69	5	0.98	3725.89	0.00214347
10031	41	32.9	40.2	144	6.1	29.5	155	45	32.2	10.49	13422.5	-0.00450122
10032	59	23.1	24.2	96	5.3	8.94	159	48	6.3	2.12	3897.84	-0.00392962
10033	48	22	17.4	79	5.2	4.78	128	44	7.3	0.93	1845.08	-0.0141192
10034	47	22.7	17.7	95	5.2	5.15	79	57	5	1.21	2997.3	0.00197089
10035	54	24.8	24.6	125	6.5	5.32	113	65	7.6	1.64	3138.8	0.00478557
10036	59	22.7	23.1	114	5.4	5.13	81	65	17.6	1.44	1928.88	-0.000733446
10037	62	22.4	14.1	112	6.2	8.5	90	52	7.2	2.35	3663.5	0.000411121
10038	63	27.7	36.8	141	7.2	7.83	188	44	25.5	2.73	2630.88	0.0124976
10039	54	24.3	23.9	134	6.6	1.58	45	87	10	0.52	984.34	-0.000306099
10040	61	26.6	30.5	87	6.1	12.1	118	62	18.6	2.6	3496.9	-0.00703322
10041	47	28	31.5	255	9.8	3.91	579	47	14.2	2.46	3217.93	0.0113992
10042	56	29	33.9	153	7.8	10.1	383	54	19.5	3.82	5565.1	-0.00461032
10043	46	23.9	25.8	168	7.9	1.91	425	35	8.6	0.79	1247.23	-0.00693571
10044	59	28.5	31.9	171	7.2	8.44	507	43	8.8	3.56	7410.32	-0.00921978
10045	59	27.9	33.6	149	6.2	15.5	149	46	40.7	5.7	8726.5	0.00696261
10047	51	26.7	26.1	128	6.4	11.8	138	50	15.6	3.73	5664	-0.00290406

## Sheet: Figure 2.
ID	DM	glucose 0	glucose 5	glucose 10	glucose 15	glucose 20	glucose 30	IRI 0	IRI 5	IRI 10	IRI 15	IRI 20	IRI 30	CPR 0	CPR 5	CPR 10	CPR 15	CPR 20	CPR 30	FFA 0	FFA 5	FFA 10	FFA 15	FFA 20	FFA 30
10003	1	144	136	135	135	141	140	4.03	4.33	6.21	5.63	4.85	4.1	1.13	1.49	1.5	1.38	1.36	1.26	676	789	727	674	636	566
10004	1	144	141	136	134	133	127	15.3	15.5	16.9	13.4	15.7	14.5	3.24	3.2	3.19	2.95	3.11	2.96	636	660	601	567	546	476
10006	0	89	86	89	88	87	88	5.89	3.42	6.81	5.21	6.67	6.21	1.3	1.2	1.42	1.26	1.25	1.15	486	489	452	420	404	366
10007	0	96	95	98	96	96	95	4.64	4.66	5.63	5.73	6.28	5.25	1.31	1.32	1.31	1.3	1.37	1.21	440	401	379	334	322	288
10008	0	92	88	90	85	88	88	4.24	3.58	4.22	2.88	5.38	6.79	1.04	1.02	1.05	1.04	1.04	1.05	542	514	511	499	503	417
10009	1	117	116	116	116	117	116	25.9	23.5	29.1	24.6	25.4	26.8	4.66	4.48	4.55	4.34	4.13	4.15	1045	968	930	926	867	789
10010	0	79	79	79	79	79	81	4.32	3.09	4.34	4.45	3.23	3.76	0.99	0.81	0.86	0.85	0.75	0.82	739	601	503	421	398	357
10011	0	103	103	103	100	103	101	5.95	5.41	8.62	5.65	7.51	5.97	2.05	1.9	2.13	1.91	2.07	1.86	743	702	641	586	536	502
10012	0	83	82	84	83	83	83	2.82	2.1	4.92	4.08	3.69	2.78	0.85	0.76	0.84	0.77	0.71	0.61	744	635	565	482	423	340
10013	0	105	103	103	103	102	99	5.88	5	4.85	6.17	6	5.92	2.09	1.92	1.81	2	1.85	1.82	487	439	442	431	391	369
10014	0	92	88	92	90	90	91	3.49	2.49	5.55	3.95	3.63	4.8	1.01	0.93	0.99	0.98	0.83	1.01	478	618	518	621	499	958
10016	0	93	91	95	94	92	93	6.6	5.5	6.97	8.56	8.71	6.11	1.73	1.61	1.56	1.58	1.68	1.32	415	419	407	345	327	294
10017	0	104	103	103	100	103	103	7.93	5.36	7.49	6.86	6.25	7.1	1.74	1.59	1.73	1.67	1.5	1.59	344	351	296	208	245	208
10018	0	100	100	99	98	95	95	4.1	3.43	5.17	6.88	5.85	4.54	1.24	1.18	1.18	1.25	1.16	1.01	712	637	618	562	541	452
10019	0	96	96	95	94	95	97	5.56	3.46	8.23	6.93	6.22	6.01	2.23	3.12	2.23	2.14	2.12	2.1	836	805	739	728	685	614
10020	0	102	102	96	103	102	99	2.55	2.56	3.23	3.49	4.11	3.4	1.06	1.04	1.05	1.03	1.06	1.01	912	874	879	758	744	703
10021	1	105	106	104	103	103	100	0.68	1.1	3.19	3.65	3.78	3.93	0.34	0.35	0.38	0.34	0.34	0.36	562	530	523	515	506	470
10022	0	96	98	97	97	98	98	5.45	4.41	7	5.8	5.7	5.75	1.24	1.13	1.1	1.07	1.05	1.08	365	328	314	315	279	265
10023	0	81	81	79	79	79	79	2.61	4.47	4.31	5.27	4.35	4.68	1.1	1.32	1.07	1.16	1.07	1.04	240	251	270	255	252	237
10024	1	151	147	143	140	139	132	10	10.9	13.3	12.8	13.2	10	2.27	2.51	2.56	2.77	2.63	2.42	538	493	519	480	453	386
10025	1	106	105	105	105	104	102	3.74	2.8	4.28	4.7	4.54	2.99	2.2	2.06	2.07	2.03	2.08	1.9	397	359	325	313	289	259
10026	1	120	116	118	121	121	121	6.88	4.82	7.62	7.99	8.49	7.37	2.09	1.94	2.06	2.01	1.97	1.87	656	626	627	617	585	549
10027	0	101	105	102	101	104	105	9.66	10.6	12.6	13	15.3	14.2	2.88	2.81	2.85	2.82	2.94	2.78	256	263	268	274	287	287
10029	1	221	218	215	213	212	210	11.9	8.06	8.82	9.25	8.23	9.6	2.96	2.59	2.53	2.55	2.47	2.45	994	997	999	1013	1018	1007
10030	1	78	79	79	80	76	81	3.95	3.65	4.41	4.49	3.49	4.55	1.1	1.07	1.1	1.09	1.04	1.08	697	651	591	531	492	440
10031	1	143	144	143	143	143	145	24.1	23.5	24.5	24.4	30.5	31	4.29	4.19	4.35	4.11	4.44	4.69	570	538	559	545	508	520
10032	0	93	93	92	91	94	94	8.33	11.6	9	10.4	9.75	9.41	2.1	2.26	1.97	2.05	2	1.87	429	406	372	363	345	340
10033	0	86	87	86	88	85	84	6.36	5.12	7.54	7.52	7.38	6.22	1.56	1.43	1.54	1.48	1.42	1.33	551	522	501	480	443	424
10034	0	95	98	95	100	98	96	4.93	4.5	4.86	5.1	4.42	4.65	1.26	1.25	1.24	1.23	1.17	1.14	665	631	597	555	548	517
10035	1	130	129	131	129	131	132	6.45	5.69	6.2	6.01	5.37	5.1	1.55	1.44	1.52	1.41	1.37	1.31	877	832	826	791	771	800
10036	0	115	113	114	112	111	111	8.97	9.47	12.7	12.3	12.4	10.8	2.27	2.26	2.24	2.14	2.16	2.16	484	402	359	381	351	290
10037	1	124	126	127	126	125	125	11.7	9.86	11	11.9	13.2	12.2	2.59	2.55	2.55	2.46	2.54	2.54	518	469	435	420	393	367
10038	1	141	139	142	137	137	138	7.43	8.46	10.4	13	12.8	12.9	3.08	3.03	2.97	3.12	3.14	3.13	570	579	573	547	548	526
10039	1	139	133	132	132	130	128	2.23	2.31	4.31	5.24	4.19	3.92	0.96	0.92	0.95	0.96	0.86	0.86	791	773	796	739	683	623
10040	1	100	103	103	103	103	104	11.1	10.5	13.4	13.7	12.6	13.1	2.93	2.85	2.6	2.67	2.55	2.5	597	630	640	566	590	547
10041	1	257	256	253	252	249	245	5.42	5.02	7.38	8.64	8.86	8.89	1.67	1.57	1.56	1.58	1.54	1.45	1001	966	915	871	846	772
10042	1	154	154	155	155	157	156	9.89	7.37	10.4	8.24	8.42	9	2.72	2.45	2.64	2.46	2.31	2.39	632	592	606	601	602	627
10043	1	184	181	181	177	177	175	3.37	3	5.99	4.39	4.74	5.01	1.44	1.33	1.44	1.38	1.41	1.35	1051	1117	1029	1051	986	906
10044	1	171	172	173	172	171	171	7.58	8.33	10.8	11.5	12.4	11.4	2.37	2.41	2.46	2.55	2.59	2.48	1076	1099	1132	1144	1150	1138
10045	1	150	150	149	149	148	148	22.9	23	22.9	22.6	23.6	28.9	4.13	4.41	4.07	3.98	4.01	4.3	792	730	704	693	646	600
10047	1	132	132	132	134	132	131	10.2	13.3	15.3	16.9	16.9	14.4	2.65	2.69	2.5	2.34	2.37	2.13	691	662	657	663	621	576

## Sheet: Figure 3.
ID	DM	ARC 5	ARC 10	ARC 15	ARC 20	ARC 25	ARC 30	DMH 5	DMH 10	DMH 15	DMH 20	DMH 25	DMH 30	PH 5	PH 10	PH 15	PH 20	PH 25	PH 30	PVH 5	PVH 10	PVH 15	PVH 20	PVH 25	PVH 30	VMH 5	VMH 10	VMH 15	VMH 20	VMH 25	VMH 30	LHA 5	LHA 10	LHA 15	LHA 20	LHA 25	LHA 30
10003	1	-0.0044	-0.00194	0.00096	0.00619	0.00338	-0.00169	-0.00144	0.00021	0.00462	0.00193	-0.00693	-0.00237	0.01097	5e-05	-0.00222	-0.00097	-0.0014	0.00307	-0.00892	0.00266	0.002	0.00424	0.00629	0.00255	-0.00091	-0.00267	0.00145	0.00572	0.00329	-5e-05	-0.00242764	-0.000339898	0.00229267	0.00366252	0.00163649	0.0005373
10004	1	-0.000449954	-0.0014254	0.00252106	0.00174771	-0.000684347	0.00443405	0.0240659	0.0157032	0.0167074	0.0106589	0.00852018	0.00247231	-0.00218351	0.00663276	0.00396749	0.00405341	0.00212264	-0.0125386	-0.0107783	-0.00710146	-0.00300489	-0.00221591	-0.00378225	-0.00154897	0.0114307	0.00831015	0.00683059	0.00489839	0.00387872	0.00783897	0.00666637	0.0046705	0.00535227	0.00453213	0.00499199	0.00223163
10006	0	-0.0297079	0.0125142	0.00402487	0.0233021	0.0331667	0.00196588	-0.0199894	0.00518215	0.0026427	0.0189182	0.0202995	-0.000772079	-0.0158509	0.00663241	0.00283307	0.00891393	0.0114668	0.000102673	-0.0131336	-0.000823661	0.00180812	0.0118397	0.00101296	-0.00324689	-0.0272639	0.0115303	0.0058491	0.0193922	0.0260541	-1.1195e-05	-0.0173588	0.00592815	0.0026551	0.0100937	0.0107419	-0.00283444
10007	0	-0.0114237	-0.0164603	-0.00105168	0.00405428	-0.00408652	0.00171561	0.0110486	0.0133691	0.0128817	0.00493201	-0.00550308	0.00700975	-0.00503135	-0.0180749	-0.017996	0.0118696	0.00912338	0.00834403	-0.00288075	-0.0137818	-0.00211995	0.00289248	0.00063954	0.000166673	0.000767326	-0.00373249	0.00193476	0.00668687	-0.00523823	0.0102846	-0.0105057	-0.0040438	-0.00411705	0.0034415	0.00345879	0.000662169
10008	0	0.00748649	-0.000340624	0.00289174	0.00242123	0.00157318	0.00407229	0.0100384	0.00623811	0.0016348	0.00418835	0.000432072	0.00703959	-0.0140121	-0.00733037	0.00237165	-0.00253567	0.00343162	-0.0108435	0.0148117	0.00279807	0.00981084	-0.00100028	0.00518469	0.00802522	0.0147575	0.00485959	0.00269328	0.00489175	0.00127325	0.00649331	-0.000423045	-0.0103755	-0.0106916	5.68486e-05	0.0022455	0.0111109
10009	1	-0.0012772	-0.000363006	0.00698182	-0.000996555	-0.00759588	-0.00243904	-0.00521428	0.00103745	-0.0029039	0.00532531	0.0015058	0.0089686	-0.00184362	0.000630891	-0.00161699	-0.00526956	0.000860101	0.00156597	-0.00120501	-0.00369076	-0.00488723	-0.00196604	0.00155703	0.00760655	-0.00236735	0.00392661	0.00254721	-0.00221173	0.00214616	0.0112324	-0.000373983	0.00127863	-0.00205556	-0.00229972	-0.000762551	0.00397252
10010	0	0.0490579	0.0216145	-0.00693786	-0.0165599	-0.00444826	-0.00548147	-0.00578158	-0.00350465	0.00198004	-0.000616288	0.00277559	0.00515558	-0.0153038	-0.00579326	0.00544537	0.00966793	-0.0189232	0.0139858	0.00776719	-1.20983e-05	0.00259695	-0.00311085	0.00094919	0.00295419	0.0180329	0.00673029	-0.00551358	-0.0141064	0.0021695	0.00139923	-0.000123436	0.000461616	0.0021169	0.000197147	-0.000790871	0.00476502
10011	0	0.00124523	0.00340267	0.00112704	0.00028919	0.00340325	-0.00258235	-0.00147269	0.00160337	-0.00330614	0.00196519	0.00158358	-0.00322272	-0.00207918	0.00130445	0.00915581	-0.000369725	-0.000790637	-0.00531562	-0.00132584	-0.00324524	0.000462585	-0.00697597	-0.00253952	0.00152267	-0.00256706	-0.00255924	-0.000506966	-0.00331711	-0.00100906	-0.00608598	0.000750922	-0.00157912	0.00151185	-0.00129762	-0.0010214	-0.000977437
10012	0	0.00692452	-0.00202541	-0.0139605	-0.0023797	-0.00628366	0.00692789	0.0029614	-0.00392042	-0.0150769	0.00236185	0.00699492	-0.00160446	-0.00601922	-0.00224003	-0.00696772	-0.00744771	0.00117022	-0.000889845	0.021617	0.0121597	0.00128401	0.00953797	0.0110978	0.00734536	0.0109783	-0.00123456	-0.017109	0.00197501	0.00883608	0.00401594	0.011698	0.00324864	-0.00305452	0.00439084	0.00320499	0.0061525
10013	0	-0.00679511	-0.00139953	-0.00106399	-0.00779708	-0.00197018	-0.00248964	-0.00210821	-0.00434278	-0.00436165	-0.00734405	0.000128898	0.00266245	-0.0173103	-0.00420573	-0.00494891	-0.0158459	-0.00379206	-0.0115976	-0.00257202	0.00171865	0.00176708	-0.00211517	-0.00460735	-0.00191292	-0.00771181	-0.0027404	0.000511784	-0.00284064	-0.000117192	0.00271836	0.001113	-0.00471381	-0.00972324	0.00114739	-0.00280225	-0.00141265
10014	0	-0.00078468	0.00585333	0.0121007	-0.00106199	-0.00317828	-0.00487043	0.0124453	0.0118879	-0.00752512	-0.00301491	0.00389821	-0.00116426	-0.00345344	-0.00189928	0.00106855	-0.000918555	-0.000658669	-0.000849105	0.000968113	0.00452249	0.00198903	0.00173689	-0.00423304	-0.00458677	0.00907945	0.00675603	-0.000656403	0.000228595	-0.00306098	-0.0051697	0.00105671	0.00318406	0.00214101	0.000496961	0.000367712	0.000138086
10016	0	-0.0132016	0.0121423	-0.000102595	0.0224019	0.0645553	0.0160733	-0.00622211	0.0020382	-0.00236186	0.00293586	0.0210497	0.0072271	-0.00888335	-0.0115932	-0.00747313	-0.00899608	0.0179535	0.00628613	-0.00813577	0.0376838	0.0246189	0.0182934	0.0277184	0.00531404	-0.0081193	-0.00525055	-0.0019568	-0.00152436	0.0218045	0.00288829	-0.00988637	0.00751901	0.00528339	0.00520286	0.0207399	0.00403388
10017	0	-0.000500102	0.00243398	5.82795e-05	0.0031056	-0.00418085	0.000296631	6.40339e-05	-0.00549487	7.41042e-05	0.000730136	-0.0030669	0.00482186	-0.000237982	-0.000889267	-0.00255871	0.00257278	0.000491093	0.00306144	0.000189664	-0.000511828	-0.00170286	-0.00573521	-0.00229807	0.00869316	0.000545197	-0.00286239	0.000473984	0.000836715	-0.00315055	-0.000666318	0.000770751	0.00253606	-0.000862949	-0.00145846	-0.00114515	-0.00266576
10018	0	-0.0228331	-0.000984887	-0.00053973	0.00906918	-0.012817	-0.0156772	-0.0217174	0.00166439	-0.000362301	-0.00917647	-0.00861978	-0.00762746	-0.00243068	0.00714543	0.00111373	0.000146545	-0.00409657	-0.00569881	-0.0211719	0.00102451	-0.016268	0.00928938	0.00128606	0.0047762	-0.0263802	0.00356531	0.00448114	-0.00184431	-0.00997297	-0.010071	-0.004411	-0.00166032	-0.00665517	0.0096815	-0.00905913	-0.0120376
10019	0	-0.00372676	0.00218477	0.00178401	-0.00303597	0.0075015	-0.00650366	0.0057977	0.00316095	-0.0072646	-0.00687151	0.00170767	-0.00740509	-0.00270185	0.00221353	0.00188104	-0.00750639	-0.0128801	0.00540483	-0.00684726	-0.0117971	-0.000186399	0.010943	0.0081882	-0.00738802	0.0159744	0.0176153	-0.000283095	-0.00209753	-0.00450072	-0.0142417	0.000996817	-0.00200859	0.00458139	0.00908289	-0.001964	-0.00273406
10020	0	0.0198741	0.0429143	0.0208335	0.000679998	0.0149641	0.0181847	0.0120844	0.0174874	0.00577013	0.000606649	0.00828822	0.0107494	0.00394782	-0.000608872	-0.00275526	0.000416994	-0.00190315	-0.000140785	0.00372989	0.00631097	0.00460262	-0.00283548	0.00303509	0.00865338	0.0189133	0.0361168	0.0160266	0.00140146	0.0124265	0.0154941	0.00695057	0.00783931	0.00408047	8.3313e-06	0.00424823	0.00699241
10021	1	-0.0315009	-0.00592372	0.00637326	0.0129662	0.00527894	-0.000179991	-0.00878185	0.00895387	0.00441277	0.0106821	-0.00459884	-0.0096853	-0.00296382	-0.000299052	0.00865197	-0.00134606	-0.000782643	-0.000646144	-0.00500465	0.000436439	0.00527737	0.010867	-0.000340002	-0.00939754	-0.0284226	0.00390574	0.00554518	0.0182497	0.00148614	-0.00725688	-0.000809509	-0.0059447	0.00717412	0.00133824	0.00310437	0.000266933
10022	0	-0.00477939	-0.00283159	0.000304289	0.00409514	0.0068496	-0.000420156	0.0038955	0.00291869	-0.00022504	0.00124523	0.00469516	0.00413785	-0.00778643	-0.00114394	-0.00249249	2.05448e-05	-0.000289605	0.00188577	0.00227126	0.0021396	0.00281667	-0.000908021	-0.00438362	-0.000719747	0.00388869	-0.00042647	0.0012143	-0.00190291	0.00242778	0.00219976	0.00412135	-0.00203666	0.00811008	0.00724865	-0.000264202	-0.000337782
10023	0	0.0183217	0.0204455	0.00627899	-0.00108913	0.0131253	0.00897831	-0.018468	0.0263378	0.0139502	0.0215742	0.0189305	0.00608617	-0.00454524	-0.00795146	0.0141947	-0.00924817	-0.00507747	0.00526992	-0.0164634	-0.000928362	0.00227832	0.0230804	0.00543786	-0.0174943	-0.00429407	0.0240724	0.0161035	0.00235416	0.0243119	0.00963742	-0.00595862	0.0118726	0.00986073	-0.000397585	-0.000483603	0.00425401
10024	1	0.010481	0.00232032	0.00712258	-0.00357157	-0.00165604	0.00304358	0.00753074	0.00616701	0.00243873	-0.00572185	-0.0026836	0.00226451	-0.0102834	-0.0166889	-0.0100442	-4.81225e-05	-0.00112571	-0.0159602	0.0266421	0.0266524	-0.000743862	-0.0111415	-0.0168531	0.0294102	0.0123975	0.0110674	0.00587922	-0.00774625	-0.00416351	0.009434	0.00346507	0.00696647	-0.00103586	-0.00210744	-0.0038115	0.0045673
10025	1	0.000298573	0.00526933	0.00595331	0.00827566	0.00683374	-0.00177608	-0.00229497	0.00490203	0.00738278	0.00889462	0.00370755	0.00399218	-0.00690909	0.00751461	0.00869636	0.00196391	0.00239051	0.000830098	0.00152685	0.00308076	-5.95763e-05	0.00730875	0.00903702	0.00446471	0.00148104	0.0085504	0.00973053	0.00981214	0.00812436	0.00238155	-0.00202413	0.00870289	0.00879771	0.00849669	0.00855053	0.0024948
10026	1	0.0024275	0.00383329	0.0089914	0.00115988	-0.00395949	-0.00217757	-0.00826884	0.000323807	0.00587251	0.00143299	-0.00215209	-0.00338067	0.00169499	0.0150618	0.00380756	0.00329322	-0.000172794	0.00071025	-0.00342643	-0.00297132	-0.00440292	0.000128469	-0.00125344	-0.00100399	-0.00590951	-0.00376427	0.00585727	0.00277421	-0.00491767	-0.00512716	-0.00189484	-0.00115491	0.00249198	-0.001979	-0.00200472	-0.0014077
10027	0	-0.00190092	-0.0022188	-6.55406e-05	0.00144286	-0.00122248	0.00114872	0.00190591	0.00503959	0.00128794	-0.00801867	0.000431928	3.83696e-05	-0.00463298	-0.00388364	-0.000913379	0.00509236	-0.00162357	-0.00734762	-0.0150395	0.00245281	0.0132365	-0.0178061	-0.0179394	-0.0152683	-0.00489379	0.00147346	-0.00179018	0.000662247	-0.0014372	-0.00150836	-0.00262256	0.00167801	-3.04576e-06	4.61775e-05	-0.00104497	-0.000353189
10029	1	-0.00014349	0.00538621	-0.00180149	0.00523387	0.0001247	-0.00553666	0.000559961	0.00627426	0.00132129	0.00805621	-0.00305261	0.00491085	0.000167823	0.00688169	0.00112694	0.00385131	0.0029565	0.00773324	0.000365089	0.00840419	-0.000983643	-0.000172316	-0.000760243	-0.00491733	-0.00906477	0.00183625	0.00191553	0.00499948	-0.00590654	-0.00374885	-0.00466709	0.0131744	0.00347201	0.00159193	0.000934965	-0.0101458
10030	1	0.00230933	0.00405524	-0.0144249	0.00514416	0.0109851	0.0022256	-0.00763798	-0.000104036	0.00275734	5.04133e-05	-0.00475103	-0.00563395	0.00214347	0.00144284	-0.0122828	0.0107992	0.0049167	-0.00235606	-0.00190516	-0.00904609	0.00614432	-0.000366814	-0.00394284	-0.00182854	0.0053148	-0.00172813	-0.00818367	0.00719908	0.00643547	-0.00134314	-0.00119895	0.000421662	-0.00052728	-0.00135176	-0.00899513	-0.0090578
10031	1	-0.00925836	0.00374819	-0.00124419	-0.00882639	-0.00655471	-0.00108766	-0.0101088	-0.00623889	-0.000959633	-0.000209774	0.000298236	0.000155053	-0.00450122	-0.000360269	0.000562699	-0.00118882	-0.00400495	-0.000218127	-0.00462216	-0.00425158	-0.00605186	-0.00157407	-0.00334995	-0.00224133	-0.0141704	-0.00256309	0.00126945	0.000282745	0.000417211	-0.00170382	-0.00313927	0.00234728	0.00217159	-0.000591415	-0.000124796	0.000287804
10032	0	-0.0115609	0.00462545	0.00838624	0.00211969	-3.87407e-05	0.00150323	-0.0103237	0.00937902	0.00750109	0.00501747	0.00616156	0.00138968	-0.00392962	0.00274754	0.000825952	0.00823561	0.00340463	-0.00083666	-0.0055885	0.00315844	0.00180068	-0.00376645	0.000781717	0.00223061	-0.0101625	0.00500481	0.00860583	0.00308136	0.00369662	0.00164821	-0.005948	0.0046977	0.00392185	-0.00106644	0.0027683	-0.000473614
10033	0	-0.00796194	-0.000845379	0.00190086	0.00374625	0.0103779	0.010054	-0.00809133	0.00092809	0.00649684	0.0057319	0.00524407	0.0112562	-0.0141192	-0.00123478	-0.00214837	-0.00246596	-0.00577309	-0.00298099	-0.00223396	-0.00254727	-0.00274522	-0.00074034	-0.0103256	-0.00836934	-0.00839266	-0.00143394	0.00421019	0.00477184	0.0093446	0.0086687	-0.00789939	0.000803103	0.00121423	0.00104545	-0.000905405	0.00269464
10034	0	-0.00362969	-0.00156348	-0.00749544	0.00459977	0.00106612	-0.0123375	-0.00211311	-0.00726476	-0.00496208	-0.00500814	-0.00280867	-0.0092328	0.00197089	-0.000968016	0.00191927	0.00672878	0.000549749	0.0023828	0.0039473	0.00365554	0.00370074	0.00343637	0.00576741	0.00215364	-0.00145411	-0.0021364	-0.0052018	0.00506224	-0.0011137	-0.0162823	-0.00390205	-0.00139128	-0.00638502	0.00190036	0.00433768	0.00103025
10035	1	-0.0200545	-0.012192	-0.00620919	0.00246096	0.00630174	0.00880881	-0.00924959	0.000727627	-0.00631298	-0.0114322	-0.00427306	0.012693	0.00478557	-0.000722295	-0.00343052	0.003374	0.00514168	-0.0031597	-0.0174688	0.0150362	-0.0140295	0.00124828	-0.00248113	-0.00244601	-0.0163288	-0.0149102	-0.00471503	-0.00639179	-0.00207009	0.0157169	0.00153657	0.000776783	0.0035452	0.00346226	0.000872151	-0.000821773
10036	0	-0.00604961	-0.00724597	0.00252316	0.00979106	0.00582763	-0.00474937	-0.00120578	0.00191035	0.00166341	0.00465843	0.00319565	0.000330005	-0.000733446	0.00150534	-0.00629873	-0.00846452	-0.0090863	0.000937942	-0.00182116	-0.000400443	0.0032784	-0.000227355	0.00278668	0.00222106	-0.00458397	-0.00513391	0.00296036	0.00764046	0.00581798	-0.00225423	-0.0017941	0.00453304	0.00513036	0.000237638	0.00373641	0.0018609
10037	1	-0.00645676	-0.0025547	-0.00192609	0.00312577	0.00456238	0.00387788	0.00333961	0.000860642	-0.00206958	-0.00110767	0.0037198	0.00521984	0.000411121	-0.00147266	-0.00064903	0.001158	0.00553419	0.00665729	0.00129683	-0.00151002	0.00144843	0.000552896	0.000758754	-0.000728188	-0.00105293	-0.0049089	-0.00378683	0.000193205	0.00509004	0.00699647	0.00537227	-0.000246479	-0.000201644	-0.00043906	0.00271659	-0.000607633
10038	1	-0.0080995	0.00486055	0.00553445	-0.000788107	0.00887724	-0.00633736	9.35846e-05	0.00178409	0.00745006	0.000902628	0.00752496	-0.00466434	0.0124976	0.00295861	-0.00774969	-0.00350403	0.0045486	0.00261598	-0.00582185	0.0104145	0.0219998	0.00375179	0.00365815	0.0109467	-0.00233432	0.00415157	0.00493827	0.00274464	0.00901349	-0.00828757	7.92203e-05	0.00472835	0.000632973	0.00235975	-0.000783148	0.00375029
10039	1	-0.00675546	-0.00149969	0.00878206	0.00046943	0.00565013	-0.00221796	-0.00854053	0.0122274	0.00265622	0.00826311	-0.00344474	-0.00185455	-0.000306099	-0.000694952	-0.00260271	-0.00153309	-0.00236844	0.00413012	-0.00917022	0.00541154	-0.000540936	0.00337535	-0.00362642	0.00307302	-0.00670445	0.000737392	0.00848312	0.00155107	0.00341546	-0.000196309	-0.0127385	0.0129269	-0.00448633	-0.00392126	-0.00661562	0.00848357
10040	1	-0.0110608	-0.00494386	0.00555952	0.00367249	0.00232781	-0.0124798	-0.00530598	-0.00769998	-8.89593e-05	0.000164707	0.00213178	0.000404458	-0.00703322	-0.00226442	0.00586849	-0.00178692	-0.00429908	-0.0025297	-0.00434779	-0.00270722	-0.000528876	-0.00314655	0.000559575	0.000191593	-0.00634944	-0.00673674	0.00194952	0.00114792	0.000740285	-0.00265551	0.000386592	-0.00193904	-0.00282244	0.00175087	0.00614034	0.00277541
10041	1	0.0188825	0.0279357	0.0131148	0.0128545	0.00708441	0.00643618	0.00622964	0.00872515	0.00454882	-0.00194418	0.00467794	0.00279168	0.0113992	0.0204473	0.00930851	0.00257964	0.00751908	0.00638079	0.0181293	0.0179185	0.0104975	0.0107784	0.00283061	0.00923778	0.00559616	0.0179063	0.0137415	0.00415815	0.0053137	0.00271792	0.0115613	0.0118243	0.00750113	0.00744114	-0.000442661	0.00518723
10042	1	0.0219344	-0.00318954	0.00381062	0.0166794	0.00289027	0.00245066	0.0145067	-0.00305108	-0.00175457	0.00402321	0.000174188	-0.00319334	-0.00461032	-0.00801446	-0.00449918	-0.00359496	-0.00682073	-0.000294357	0.0281469	-0.00775728	0.00014991	0.0293339	0.0187227	0.0127623	0.0139955	-0.0022731	0.00608387	0.00845354	0.00341071	0.001192	0.0101334	-0.00672874	-0.00278599	0.0073391	0.00150986	-0.00181408
10043	1	-5.21991e-05	-0.00123651	-0.000472636	-0.00541845	-0.00251334	-0.00127565	-0.00124548	-0.00400982	0.0038425	-0.0049134	0.00142978	0.00485636	-0.00693571	0.00216187	0.00774816	-0.00314504	-0.00928487	-0.00530457	0.00110338	0.00248091	0.0120981	0.000145226	-0.00513187	-0.00709082	-0.00582638	-0.00412786	-0.0022154	-0.00474438	-0.00265512	0.00204699	-0.00097882	0.00279009	0.00417175	0.00198421	-0.00130225	-0.00377842
10044	1							0.00222393	0.0014277	0.00585465	-0.0107301	-0.0118075	-0.0024747	-0.00921978	-0.000294985	0.00244551	-0.015296	-0.0142495	-0.00940444	-0.00602179	-0.004387	0.00284805	-0.00973113	-0.00513184	-0.00192435	-0.00850777	0.00583893	0.00867479	-0.011274	-0.0127771	-0.00141966	-0.00235822	-0.000341733	0.00284165	-0.0111944	-0.00852396	-0.00334189
10045	1	-0.00740391	-0.0117225	-0.0198238	-0.0119329	-0.0144191	-0.00976605	0.00186122	0.0100039	0.0182269	0.0138486	0.0160004	0.0154627	0.00696261	0.00583615	0.0108147	0.0157298	0.0142236	0.0147025	0.000561423	-0.0058602	-0.00573959	-0.00514411	-0.00792223	-0.00618713	-0.00485315	0.00301715	0.00149518	0.00414524	0.00474488	0.00817863	0.00414338	0.00204821	0.00106597	0.00157512	0.0043892	0.00412427
10047	1	-0.00460367	-0.0156134	0.000554887	-0.000289566	0.00274226	-0.00604255	-0.00974304	-0.000954994	-0.00160317	0.000924794	-0.00314991	-0.0132115	-0.00290406	-0.00247398	0.00126434	-0.00132814	0.00141826	-0.00034985	-0.00519054	-0.00228954	-0.00563232	-0.00469603	0.000509577	-0.00746481	-0.00684215	-0.0137735	0.00266544	0.00567021	-0.000443503	-0.00735081	0.000806432	-0.00332884	-0.00389117	-0.00344869	0.00175983	-0.00251601

## Sheet: Figure 4.
ID	Sex	Age	DM	pHT	tHT	aHT
1	2	76	0	0.390292	0.340016	0.356334
2	1	77	0	0.358512	0.360559	0.386119
3	1	67	0	0.324896	0.308776	0.375464
4	1	66	0	0.323335	0.276789	0.317914
5	1	79	0	0.285348	0.300746	0.382166
6	2	68	0	0.316931	0.263065	0.290129
7	1	74	0	0.298908	0.278213	0.308451
8	2	70	0	0.285675	0.295524	0.325289
9	2	73	1	0.263256	0.275649	0.31752
10	2	68	0	0.325868	0.277188	0.328119
11	2	81	0	0.26013	0.248793	0.283052
12	1	72	0	0.312332	0.297351	0.342272
13	1	82	0	0.39286	0.342365	0.353454
14	2	68	0	0.342624	0.321124	0.36731
15	1	69	0	0.256994	0.266292	0.280187
16	2	74	0	0.302736	0.253704	0.257916
17	2	68	0	0.347083	0.264038	0.315193
18	1	75	0	0.327168	0.325574	0.351592
19	2	75	0	0.232813	0.258571	0.304364
21	1	72	0	0.283728	0.229402	0.263137
22	2	80	0	0.317311	0.277765	0.301121
23	2	65	0	0.326466	0.29969	0.322545
24	1	72	0	0.199663	0.216677	0.202255
26	2	68	1	0.348642	0.310046	0.3252
27	1	66	0	0.301834	0.335549	0.365342
28	2	78	1	0.342967	0.303872	0.331426
29	1	83	0	0.270067	0.300066	0.328385
30	2	67	0	0.334823	0.292345	0.308812
31	1	65	0	0.389805	0.346675	0.384981
32	1	84	0	0.310937	0.298546	0.329577
33	2	80	0	0.223698	0.213193	0.2343
34	2	72	0	0.310668	0.288309	0.32201
35	1	71	0	0.266118	0.269722	0.319927
36	1	80	0	0.209644	0.231945	0.254301
37	2	78	0	0.208542	0.256615	0.292
38	2	82	0	0.30883	0.281999	0.30797
39	2	73	0	0.30853	0.260347	0.289159
40	2	69	1	0.30334	0.280639	0.28142
43	2	69	0	0.309765	0.27279	0.311834
44	1	74	0	0.312759	0.303608	0.30505
45	1	70	0	0.216262	0.272069	0.30699
46	2	68	0	0.357387	0.303365	0.345034
47	1	73	0	0.294155	0.297607	0.317032
48	2	81	0	0.261481	0.239877	0.254123
49	1	69	0	0.314887	0.272876	0.282512
51	1	68	0	0.322338	0.289875	0.322468
52	2	74	0	0.373418	0.295851	0.332431
53	2	69	0	0.354507	0.30188	0.346426
54	1	74	0	0.321701	0.278606	0.312201
55	2	67	1	0.33965	0.297507	0.316866
56	2	74	0	0.302154	0.298378	0.321936
57	1	65	0	0.408145	0.335925	0.371824
58	2	69	0	0.310881	0.261011	0.255241
59	2	73	0	0.280938	0.293998	0.34486
60	2	68	0	0.325134	0.266756	0.317367
61	1	71	0	0.300964	0.306726	0.33174
62	1	69	0	0.30592	0.271583	0.360648
63	1	68	0	0.297446	0.302954	0.330222
64	1	67	0	0.271888	0.282942	0.330482
65	2	68	0	0.286206	0.28836	0.364268
66	2	65	0	0.0694548	0.00785676	0.00114834
67	2	79	0	0.329196	0.299506	0.329479
68	2	65	0	0.347195	0.338698	0.379096
69	2	65	0	0.316024	0.26693	0.270839
70	1	66	0	0.369963	0.321486	0.374422
71	2	71	0	0.296396	0.262722	0.288148
72	2	66	1	0.36296	0.326594	0.336399
73	2	82	0	0.385887	0.370694	0.393579
74	2	81	1	0.280689	0.272645	0.292731
75	2	66	0	0.278906	0.285642	0.340471
76	2	73	0	0.325787	0.283516	0.292986
77	1	74	0	0.304244	0.271055	0.292594
78	2	69	0	0.345554	0.288698	0.318862
79	2	79	1	0.304491	0.305354	0.309401
80	1	82	0	0.287596	0.31144	0.367202
81	1	67	0	0.284871	0.280842	0.31881
82	2	77	0	0.226305	0.239133	0.260575
83	2	66	0	0.347172	0.34649	0.385284
84	1	67	0	0.336901	0.280874	0.316556
85	1	69	0	0.334104	0.311301	0.353858
86	1	83	0	0.294381	0.257383	0.298027
87	2	66	0	0.402685	0.357655	0.363736
88	1	71	1	0.397849	0.325278	0.348116
89	2	67	0	0.34975	0.325205	0.348102
90	2	71	0	0.323196	0.273294	0.31513
91	1	80	1	0.302407	0.310557	0.341539
92	2	68	0	0.362662	0.306491	0.352424
93	1	75	0	0.374121	0.373602	0.422185
95	2	79	0	0.254407	0.249083	0.289723
96	1	82	0	0.318857	0.302902	0.319629
97	2	67	1	0.336796	0.311177	0.318324
98	2	77	1	0.205578	0.228418	0.256302
99	2	84	1	0.214838	0.231669	0.250237
100	2	83	0	0.282962	0.295199	0.321767
101	1	71	0	0.270739	0.261354	0.270737
102	1	66	0	0.374049	0.333578	0.381463
103	2	65	0	0.382905	0.317783	0.327721
104	2	75	0	0.266838	0.271675	0.323353
105	1	67	0	0.316536	0.259411	0.297479
106	1	78	0	0.223959	0.257915	0.282743
107	1	67	0	0.380378	0.360994	0.393907
108	2	79	0	0.290942	0.284613	0.33351
109	1	66	0	0.300653	0.285487	0.279255
110	2	73	0	0.323012	0.30557	0.352228
111	2	78	1	0.298922	0.257077	0.284119
113	2	65	0	0.390681	0.333904	0.374603
114	2	74	0	0.280725	0.311466	0.331086
116	2	82	0	0.33024	0.299544	0.31216
117	2	66	0	0.298441	0.282335	0.311482
118	1	69	0	0.289459	0.298385	0.332392
119	2	75	0	0.36211	0.302754	0.321367
120	1	65	0	0.342079	0.305442	0.34601
122	2	74	1	0.356914	0.30882	0.338055
123	2	69	0	0.371685	0.35632	0.382679
124	2	71	0	0.359162	0.284704	0.321533
125	2	65	0	0.365483	0.332421	0.338355
126	2	80	0	0.311409	0.265029	0.303568
127	1	68	1	0.263213	0.26351	0.340804
128	1	74	0	0.36737	0.330161	0.3527
129	1	77	0	0.350927	0.333682	0.35159
130	2	76	0	0.399984	0.357923	0.383463
132	2	68	0	0.280547	0.280065	0.307494
133	2	81	0	0.272092	0.226864	0.261978
135	1	74	0	0.310487	0.271759	0.294035
136	2	71	0	0.309303	0.267981	0.282436
137	1	79	0	0.221229	0.26492	0.283328
138	2	72	0	0.339764	0.268409	0.29164
139	1	67	1	0.29983	0.265301	0.293784
141	1	66	0	0.373596	0.31356	0.31231
142	2	76	0	0.265273	0.234534	0.249825
143	1	74	0	0.307873	0.270894	0.328338
144	2	72	0	0.278183	0.284918	0.315084
145	2	73	0	0.32449	0.304615	0.346128
146	2	80	0	0.286244	0.260545	0.261756
147	1	70	0	0.365504	0.304563	0.330444
148	1	75	1	0.264482	0.254506	0.272896
149	2	81	0	0.306128	0.293691	0.321001
150	2	76	0	0.286697	0.282698	0.301008
151	1	82	0	0.363611	0.338409	0.357414
152	2	79	1	0.233971	0.209603	0.215911
153	1	83	0	0.171548	0.206872	0.238592
154	2	74	1	0.297733	0.29656	0.334754
155	1	80	0	0.352939	0.325133	0.358331
156	2	75	0	0.349232	0.312549	0.340766
157	1	74	1	0.293274	0.293457	0.317344
158	2	69	0	0.426035	0.326302	0.343865
159	1	67	0	0.381011	0.341048	0.383482
161	2	78	0	0.339042	0.302399	0.317725
163	1	68	0	0.36281	0.315383	0.364758
164	2	74	0	0.314325	0.299888	0.342386
165	1	72	1	0.236644	0.280789	0.323037
166	1	72	0	0.411989	0.405463	0.463436
167	2	68	0	0.281079	0.248828	0.262865
169	1	73	0	0.335371	0.291646	0.324515
170	2	69	0	0.316971	0.321459	0.362484
171	1	72	0	0.356856	0.321296	0.356436
172	2	72	0	0.318047	0.290971	0.294861
173	1	82	1	0.265558	0.268689	0.316579
174	2	67	0	0.26972	0.283253	0.317731
175	2	68	1	0.404902	0.310795	0.333627
177	2	76	0	0.337942	0.338758	0.389215
178	1	70	0	0.592277	0.533666	0.586822
179	2	65	0	0.356488	0.335052	0.383572
180	2	75	0	0.307848	0.281145	0.298877
181	1	76	0	0.263156	0.262722	0.333939
182	2	69	0	0.320235	0.2906	0.296824
183	1	73	1	0.322731	0.286527	0.342112
184	2	66	0	0.356367	0.303074	0.307201
185	2	80	0	0.30983	0.272963	0.306421
186	2	73	0	0.283581	0.259099	0.279945
187	1	78	1	0.241456	0.258042	0.284782
188	2	66	0	0.351858	0.345383	0.337147
189	1	82	0	0.329814	0.294929	0.334642
191	2	79	0	0.240044	0.234317	0.260345
192	2	78	0	0.364615	0.344239	0.389577
193	2	83	0	0.401121	0.344829	0.385296
194	2	81	0
195	2	66	0	0.295365	0.287328	0.311356
196	1	68	1	0.322016	0.196135	0.138477
198	2	74	0	0.408529	0.336985	0.358739
199	2	70	0	0.369001	0.337814	0.358709
200	2	70	0	0.378129	0.332948	0.375309
201	1	80	0	0.349153	0.333754	0.376882
202	2	70	0	0.286506	0.254275	0.279422
203	2	71	1	0.304268	0.282644	0.310873
204	2	80	0	0.310565	0.27564	0.307844
206	1	74	0	0.363296	0.357786	0.389348
207	2	67	0	0.333549	0.302544	0.313946
208	2	68	0	0.304223	0.259519	0.269761
211	1	71	0	0.309898	0.30076	0.34337
212	1	68	1	0.328062	0.325435	0.35675
213	1	69	1	0.280952	0.300811	0.342953
214	1	67	0	0.325935	0.291404	0.334644
215	2	67	0	0.40418	0.32793	0.339433
216	2	84	1	0.279727	0.242098	0.269188
217	2	71	0	0.353849	0.317041	0.334407
218	2	72	0	0.325204	0.310746	0.335957
219	2	75	0	0.333071	0.301054	0.300103
220	1	80	0	0.264286	0.287012	0.311827
221	2	73	0	0.348243	0.317768	0.364495
222	2	82	0	0.269503	0.273163	0.27501
224	2	81	0	0.336584	0.297573	0.315004
225	2	67	0	0.318638	0.322416	0.346137
226	1	69	0	0.27795	0.281664	0.293644
227	1	73	0	0.386644	0.342237	0.387525
228	1	82	0	0.317397	0.299616	0.306104
231	2	65	0	0.316668	0.288468	0.315186
232	2	75	0	0.396425	0.346028	0.390679
233	2	76	0	0.430569	0.346462	0.370577
234	2	77	0	0.301975	0.296116	0.315339
235	1	71	0	0.252801	0.254506	0.27027
236	2	78	0	0.344349	0.288196	0.299703
237	2	83	0	0.299438	0.282408	0.313658
238	2	72	0	0.327993	0.265408	0.294371
239	1	70	0	0.312512	0.336706	0.382147
240	1	82	0	0.28871	0.329332	0.361318
241	2	79	0	0.283969	0.277472	0.309416
242	2	78	0	0.344638	0.314444	0.332193
245	2	84	0	0.292332	0.256281	0.267575
246	2	67	0	0.318937	0.308488	0.335248
247	1	69	0	0.328789	0.310699	0.334386
248	2	81	1	0.290609	0.244824	0.275818
250	1	77	0	0.292549	0.305727	0.315611
252	1	76	1	0.315029	0.314005	0.352638
254	2	69	0	0.264448	0.252258	0.280676
255	2	76	0	0.232516	0.2328	0.272915
256	2	73	0	0.298122	0.280793	0.305926
257	1	80	0	0.32708	0.325369	0.388045
258	2	74	0
259	1	66	1	0.303745	0.32267	0.359169
260	2	74	0	0.303398	0.273551	0.297826
261	1	79	0	0.325056	0.313657	0.375987
262	2	72	0	0.297684	0.251383	0.293429
263	1	72	0	0.353135	0.341999	0.36435
264	2	82	0	0.285002	0.28942	0.313752
265	1	76	1	0.358804	0.329448	0.352288
266	2	76	0	0.356238	0.283087	0.306801
267	2	84	1	0.230565	0.232034	0.251003
268	2	80	0	0.330347	0.274987	0.302981
269	1	77	1	0.281163	0.253044	0.290286
270	2	82	0	0.270395	0.285624	0.312043
271	2	82	0	0.303583	0.290072	0.356691
272	1	80	0	0.331398	0.324067	0.349051
273	2	65	0	0.343543	0.319978	0.347198
274	2	76	0	0.42241	0.39107	0.440716
275	2	79	0	0.330657	0.312104	0.342801
276	2	71	0	0.329564	0.331596	0.355452
277	1	71	0	0.254247	0.136884	0.118965
278	1	69	0	0.327182	0.331042	0.366393
279	1	75	0	0.24199	0.251741	0.27938
280	2	77	0	0.289106	0.301205	0.332038
281	1	66	0	0.331081	0.334227	0.359932
282	2	77	1	0.328355	0.292734	0.324655
283	1	79	0	0.251329	0.281988	0.322407
284	1	79	1	0.340946	0.331861	0.360482
285	2	73	1	0.287756	0.276365	0.311671
286	2	82	0	0.261607	0.214711	0.229584
289	2	79	0	0.308108	0.292529	0.327135
290	1	80	0	0.281332	0.275639	0.311554
291	1	65	0	0.366648	0.35866	0.37758
292	2	75	0	0.367966	0.339587	0.340421
293	1	65	0	0.262334	0.292443	0.325336
294	2	78	0	0.309544	0.271977	0.300972
296	1	77	0	0.326863	0.289618	0.324586
298	1	79	0	0.362072	0.349557	0.3858
299	2	81	0	0.274853	0.261799	0.292628
300	1	67	0	0.362956	0.376859	0.388595
301	1	79	0	0.309655	0.334357	0.356268
302	2	80	0	0.14005	0.160415	0.157978
303	2	80	0	0.311391	0.308292	0.335031
304	2	80	0	0.219833	0.216304	0.247049
305	2	73	0	0.336008	0.293982	0.318791
306	1	79	0	0.335255	0.322627	0.367031
307	2	65	0	0.385855	0.303693	0.325827
309	1	69	1	0.386476	0.333639	0.351325
311	2	78	0	0.285514	0.266814	0.286133
312	2	75	0	0.292832	0.258577	0.283791
313	1	75	0	0.260376	0.279357	0.327434
314	2	73	1	0.291547	0.279224	0.339804
316	2	67	0	0.352067	0.305649	0.326392
318	2	81	0	0.318528	0.296472	0.31423
319	1	72	0	0.231995	0.248265	0.280651
320	1	68	0	0.37157	0.341263	0.400919
321	2	70	0	0.355451	0.32741	0.369715
322	2	76	0	0.321713	0.29413	0.34919
323	1	67	0	0.331199	0.306597	0.351561
327	2	72	1	0.282597	0.246522	0.272821
329	2	78	0	0.339721	0.306838	0.31381
330	1	65	0	0.321543	0.27579	0.284782
331	2	76	0	0.312688	0.308029	0.339132
332	1	77	0	0.317212	0.294293	0.322148
333	2	78	0	0.334909	0.35051	0.398162
334	2	67	0	0.349462	0.273273	0.315748
335	1	70	0	0.364198	0.308737	0.362692
336	2	75	1	0.3392	0.294693	0.333943
337	1	66	0	0.280447	0.283908	0.349697
339	2	77	0	0.348875	0.331463	0.340358
340	2	68	0	0.282178	0.27749	0.297702
341	1	75	0	0.295128	0.290263	0.315691
342	1	67	1	0.250191	0.255657	0.279851
343	2	69	0	0.279075	0.28193	0.307344
344	2	72	0	0.28493	0.265653	0.281123
345	1	74	0	0.324118	0.320339	0.389765
346	2	74	0	0.313385	0.287244	0.307833
347	2	70	0	0.309179	0.268583	0.272032
349	2	69	0	0.336347	0.322631	0.351026
350	2	76	0	0.368554	0.317516	0.343598
351	2	75	0	0.3775	0.303042	0.326783
352	2	80	0	0.264857	0.266059	0.29713
353	2	82	1	0.35529	0.324758	0.325767
354	2	78	0	0.298885	0.292939	0.319352
355	1	79	0	0.364049	0.349949	0.363476
356	1	65	0	0.341904	0.356051	0.411076
357	2	75	0	0.285106	0.249842	0.286193
359	2	79	0	0.314863	0.269173	0.285383
360	1	78	0	0.26671	0.245384	0.294403
361	1	72	0	0.324164	0.309397	0.325196
362	2	82	0	0.280024	0.284368	0.302048
364	1	70	0	0.344842	0.286367	0.30769
365	2	76	0	0.28498	0.275436	0.348611
366	2	84	0	0.160784	0.197283	0.23797
367	2	81	0	0.292831	0.271979	0.27675
369	1	77	0	0.374959	0.313581	0.34537
370	2	67	0	0.347198	0.292574	0.312516
371	1	69	0	0.306386	0.290602	0.330809
372	2	69	0	0.36026	0.304697	0.314722
373	1	70	0	0.300041	0.272883	0.283216
374	2	74	0	0.361003	0.325597	0.334924
375	2	68	0	0.348751	0.275486	0.304887
376	2	68	0	0.327121	0.300334	0.336633
377	1	75	0	0.292584	0.307788	0.34932
379	2	67	1	0.362503	0.302626	0.343457
380	1	66	1	0.265645	0.305535	0.314583
381	1	74	0	0.27584	0.268953	0.300078
382	1	78	0	0.339691	0.311756	0.341385
383	2	73	0	0.329224	0.331816	0.376245
385	2	74	0	0.327664	0.267265	0.295728
386	1	68	0	0.372434	0.337379	0.372878
387	1	69	0	0.242008	0.259176	0.293732
388	1	82	0	0.32277	0.299876	0.337562
389	2	68	0	0.373136	0.355281	0.390652
390	1	67	0	0.384138	0.343515	0.356488
391	1	75	0	0.324304	0.310473	0.323852
392	2	72	0	0.324283	0.289678	0.303938
394	2	65	0	0.290651	0.268609	0.337684
395	2	70	0	0.274107	0.277823	0.326527
396	1	73	0	0.291091	0.28655	0.319128
397	2	65	0	0.375821	0.332482	0.359686
398	1	84	0	0.289024	0.269077	0.279957
400	1	67	0	0.298577	0.284164	0.328017
402	2	74	0	0.339296	0.318503	0.357431
403	1	73	0	0.296611	0.257592	0.295515
404	2	69	0	0.371954	0.331764	0.36853
406	2	82	0	0.222271	0.257642	0.291888
407	1	67	0	0.299095	0.290262	0.33053
408	2	72	0	0.389822	0.331499	0.361255
411	2	67	0	0.35572	0.325426	0.334933
412	2	75	0	0.339412	0.298164	0.339735
413	2	76	0	0.297414	0.268702	0.302894
414	2	68	0	0.313904	0.288606	0.294785
415	1	84	0	0.316012	0.331322	0.360868
416	2	80	0	0.306024	0.283124	0.29938
418	2	73	0	0.31719	0.276741	0.292208
419	1	65	0	0.432524	0.325296	0.339804
420	2	67	0	0.323887	0.296633	0.323583
421	2	71	0	0.337701	0.307328	0.317044
422	2	72	0	0.350633	0.322132	0.327034
423	2	69	0	0.283192	0.274382	0.294651
424	1	76	1	0.305641	0.201976	0.188041
425	1	71	0	0.245409	0.277166	0.309515
426	2	70	0	0.256132	0.224725	0.254931
428	2	83	1	0.214886	0.257454	0.294609
429	2	77	1	0.271363	0.272997	0.300944
430	1	72	0	0.396565	0.368155	0.389932
431	2	68	0	0.26941	0.266991	0.302179
432	1	81	0	0.249334	0.256308	0.328008
433	2	75	0	0.289806	0.291331	0.306298
434	2	75	0	0.374615	0.311349	0.322116
435	2	70	0	0.328522	0.328502	0.316272
436	1	73	0	0.238023	0.27158	0.283094
439	1	83	0	0.264704	0.285797	0.3207
441	1	67	0	0.328206	0.315662	0.352107
442	2	75	0	0.343226	0.315107	0.329879
443	1	80	1	0.270426	0.259274	0.320809
444	1	76	0	0.371301	0.343428	0.359049
445	2	76	0	0.374461	0.311404	0.32639
446	2	83	0	0.305651	0.298116	0.303312
447	1	65	0	0.323927	0.275741	0.310457
448	1	70	0	0.295999	0.307481	0.335372
449	2	66	1	0.3449	0.326569	0.365241
451	2	76	0
452	2	76	0	0.304248	0.276945	0.285587
453	1	65	0	0.312777	0.292158	0.344051
454	2	66	0	0.328924	0.282511	0.316712
455	2	74	0	0.359641	0.324896	0.363847
456	1	78	0	0.32987	0.288263	0.339512
457	2	69	0	0.312356	0.300271	0.334622
458	2	66	0	0.332553	0.249766	0.270038
459	2	80	0	0.29464	0.275919	0.307862
462	2	75	0	0.344438	0.296314	0.324454
463	2	69	0	0.259726	0.251757	0.244334
464	2	74	0	0.314994	0.202726	0.178035
465	2	67	0
466	2	70	0	0.24677	0.251707	0.293251
467	2	69	0	0.353737	0.312741	0.330691
469	2	74	1	0.320909	0.28302	0.306221
472	1	75	0	0.323165	0.348002	0.369077
473	2	67	0	0.295087	0.290144	0.310156
474	2	72	0	0.309837	0.294995	0.300257
475	1	74	0	0.287022	0.26449	0.30802
476	2	69	0	0.295518	0.273465	0.277463
477	1	72	0	0.33115	0.293138	0.338996
478	2	67	0	0.286008	0.271042	0.303323
479	1	82	0	0.336754	0.318346	0.391854
480	1	78	1	0.359347	0.328694	0.355522
481	1	72	0	0.268818	0.255753	0.293154
482	1	69	1	0.250305	0.245432	0.24295
483	2	69	0	0.336057	0.299324	0.342532
484	1	65	0	0.390192	0.346675	0.365883
485	2	65	0	0.349551	0.310138	0.319555
488	1	77	0	0.292432	0.261734	0.29045
490	2	75	1	0.308954	0.301781	0.329685
491	2	83	1	0.259833	0.231217	0.250961
492	1	76	1	0.282487	0.268209	0.307029
493	1	65	0	0.366707	0.327653	0.364615
494	1	65	0	0.372134	0.337745	0.361025
495	2	75	0	0.325065	0.274834	0.312191
496	1	65	0	0.359281	0.347191	0.386902
497	2	81	0	0.271167	0.272378	0.294542
498	2	78	0	0.275717	0.227112	0.265652
500	2	68	0	0.283599	0.304695	0.337027
501	1	73	0	0.366071	0.341708	0.378637
502	1	65	0	0.390517	0.340098	0.359637
503	2	74	0	0.38334	0.343208	0.368814
504	2	67	0	0.4389	0.394588	0.415024
505	1	73	0	0.215611	0.21221	0.265773
506	2	78	0	0.320475	0.292459	0.316987
507	2	84	0	0.362785	0.31607	0.34127
508	1	67	0	0.371235	0.300922	0.324159
509	2	67	0	0.340968	0.305967	0.303324
511	2	82	0	0.248633	0.248211	0.274195
512	2	65	0	0.377097	0.308948	0.332887
513	1	75	0	0.300443	0.31446	0.355806
514	1	70	0	0.346138	0.29886	0.350951
515	2	65	0	0.267447	0.299966	0.326517
517	2	67	0	0.318552	0.300609	0.312706
518	2	75	0	0.323649	0.297496	0.335534
519	1	74	0	0.190201	0.228514	0.263254
520	1	79	0	0.338786	0.322956	0.360416
521	1	78	0	0.338567	0.336676	0.364373
524	1	78	0	0.316447	0.297148	0.34895
525	1	75	1	0.321653	0.341351	0.358317
526	1	65	0	0.29072	0.285622	0.365647
527	2	84	0	0.357351	0.336717	0.372547
528	1	77	1	0.242369	0.257641	0.304536
529	2	77	0	0.333732	0.254221	0.252552
530	1	74	0	0.234123	0.251061	0.298095
532	2	76	0	0.303888	0.299656	0.3386
533	2	70	0	0.369841	0.34474	0.381749
534	2	77	0	0.333036	0.325724	0.362571
535	2	73	0	0.256194	0.232907	0.29597
536	1	68	0	0.273295	0.243754	0.289127
537	2	68	0	0.348443	0.312213	0.307425
538	2	71	1	0.325075	0.303938	0.344272
540	1	80	0	0.30786	0.292005	0.294814
541	2	76	0	0.339433	0.295221	0.31135
542	2	72	0	0.328157	0.309771	0.319656
543	2	74	1	0.271942	0.251426	0.273887
544	2	77	1	0.240223	0.265119	0.311521
545	1	81	1	0.200673	0.19761	0.177137
546	2	75	0	0.35052	0.324026	0.340687
548	2	68	0	0.374665	0.318622	0.368442
549	2	65	0	0.36666	0.327341	0.361124
550	1	78	1	0.367639	0.336994	0.374752
551	2	68	0	0.41447	0.352194	0.368814
552	2	78	0	0.200581	0.17798	0.221491
553	1	67	0	0.397806	0.337847	0.355591
554	2	84	0	0.315683	0.269354	0.285814
555	1	80	0	0.252685	0.267945	0.30701
556	2	67	0	0.353257	0.311774	0.349234
557	1	65	0	0.382281	0.34588	0.398349
558	2	68	0	0.259851	0.26325	0.292988
559	1	83	0	0.334735	0.314651	0.355805
560	2	80	1	0.32353	0.31378	0.354641
561	2	76	0	0.383436	0.336724	0.341603
562	2	81	0	0.30761	0.285447	0.318835
563	2	78	0	0.325216	0.298893	0.330689
564	2	71	0	0.320592	0.301388	0.338614
565	1	78	0	0.309347	0.303901	0.313645
566	2	72	0	0.371558	0.337714	0.33579
567	2	84	0	0.216862	0.257276	0.262861
568	1	75	0	0.336458	0.31536	0.346563
569	2	75	0	0.318566	0.278501	0.289963
570	2	72	0	0.283628	0.236833	0.29108
571	2	65	0	0.36637	0.321307	0.353908
572	2	80	0	0.258708	0.263765	0.264423
573	2	79	0	0.371425	0.361863	0.4296
574	2	75	0	0.263638	0.232719	0.278166
575	1	83	0	0.208709	0.23412	0.24313
576	2	71	0	0.405659	0.375416	0.397218
579	1	73	0	0.324786	0.312264	0.355077
580	1	76	0	0.297075	0.26243	0.293499
581	1	80	0	0.262719	0.288652	0.334285
583	1	81	1	0.266	0.257744	0.291042
584	2	73	0	0.325413	0.264153	0.284396
585	1	73	0	0.00883343	0.0169818	0.0105844
586	1	82	0	0.228208	0.2495	0.287333
587	2	77	0	0.25956	0.288705	0.315425
590	2	76	0	0.286555	0.252826	0.27686
591	2	68	0	0.32289	0.314236	0.343886
592	1	70	0	0.371235	0.356996	0.40804
593	1	79	0	0.311529	0.281502	0.315775
594	2	73	0	0.365129	0.299972	0.31605
595	2	75	0	0.293575	0.268714	0.292786
596	1	83	0	0.244158	0.259005	0.269777
597	2	79	0	0.257934	0.220915	0.244087
598	2	65	0	0.418863	0.344961	0.351602
599	1	66	1	0.335069	0.297919	0.311865
600	2	70	0	0.25966	0.24347	0.264542
601	1	70	0	0.430863	0.376625	0.405359
602	1	65	0	0.312007	0.298331	0.360265
603	1	74	1	0.32351	0.306539	0.3468
604	1	82	0	0.306857	0.298672	0.337371
605	2	80	0	0.290289	0.291116	0.315067
606	2	72	0
607	2	77	0	0.246153	0.218946	0.244689
608	1	67	0	0.301848	0.264652	0.325914
613	2	68	0	0.284785	0.274514	0.302935
614	2	71	0	0.352132	0.31563	0.352691
616	2	80	0	0.218101	0.227025	0.253567
617	2	69	1	0.333028	0.288699	0.297425
618	1	70	0	0.365479	0.354661	0.390021
620	1	68	1	0.324092	0.303632	0.336322
621	1	65	0	0.278835	0.28819	0.326004
622	2	83	0	0.298439	0.306668	0.339215
623	2	77	0	0.310411	0.28371	0.303628
624	2	84	0	0.280621	0.2455	0.27098
625	1	76	1	0.30044	0.294052	0.354741
626	1	65	0	0.28008	0.312423	0.3502
628	2	73	0	0.348667	0.320369	0.34704
629	2	74	0	0.440461	0.364759	0.385782
630	2	67	0	0.348352	0.311367	0.337968
631	2	71	0	0.404746	0.376282	0.39889
632	1	66	0	0.335045	0.27028	0.326184
633	2	82	0	0.223587	0.235094	0.278474
635	2	76	0	0.24866	0.241541	0.269671
636	2	65	0	0.340003	0.276534	0.317622
637	1	71	1	0.304469	0.293317	0.316745
638	2	71	0	0.368287	0.309158	0.334022
639	2	74	0	0.283338	0.26432	0.305963
641	2	76	1	0.326575	0.249688	0.295499
642	2	75	0	0.304074	0.275123	0.311967
643	2	79	0	0.330227	0.303416	0.344343
644	1	80	0	0.295061	0.264131	0.281171
645	2	79	0	0.349599	0.337952	0.341922
646	2	70	0	0.334491	0.32139	0.347839
648	1	77	0	0.215941	0.249306	0.302652
649	2	70	0	0.338102	0.320089	0.336312
651	1	79	0	0.309644	0.316118	0.353483
652	2	65	0	0.317132	0.31828	0.349502
653	2	66	0	0.272835	0.295448	0.32424
654	1	67	0	0.290582	0.298163	0.32441
655	2	67	0	0.310581	0.303843	0.337268
656	1	77	0	0.294045	0.319192	0.354677
657	1	75	1	0.294059	0.290561	0.331632
658	1	72	0	0.370222	0.32667	0.353847
659	2	74	0	0.27039	0.281434	0.299102
660	1	67	0	0.386434	0.335067	0.356569
661	1	65	0	0.294196	0.284624	0.325804
662	2	81	0	0.282467	0.282676	0.31997
664	2	81	0	0.254167	0.264317	0.308586
665	2	81	0	0.260382	0.286667	0.276025
666	1	69	0	0.255514	0.251877	0.283238
667	2	67	0	0.31532	0.285342	0.297101
668	1	78	0	0.349412	0.329198	0.328028
669	2	67	0	0.369774	0.316419	0.334796
670	2	72	0	0.30175	0.322967	0.338089
671	1	68	0	0.405051	0.364504	0.404279
672	1	69	1	0.356105	0.334742	0.360249
673	1	79	1	0.334599	0.324276	0.387678
675	2	74	0	0.316052	0.301319	0.322952
676	2	69	0	0.34587	0.319236	0.340754
677	1	72	0	0.353349	0.299988	0.331562
678	2	76	0	0.314784	0.297361	0.315164
679	1	70	0	0.259246	0.278133	0.30407
680	2	73	0	0.333343	0.329166	0.363067
681	1	75	0	0.28131	0.263811	0.319305
682	2	72	0	0.318662	0.283543	0.298058
683	1	71	0	0.328696	0.329773	0.363833
684	2	70	0	0.305041	0.265334	0.278657
685	1	73	0	0.280672	0.280739	0.296007
686	2	79	0	0.376836	0.309896	0.329009
687	2	72	0	0.370944	0.309722	0.335607
688	2	69	0	0.379574	0.337579	0.362752
689	1	76	0	0.26876	0.287981	0.312031
690	1	67	0	0.339241	0.30221	0.329506
691	2	73	0	0.331304	0.277276	0.312647
692	1	76	0	0.30545	0.289103	0.335189
694	1	78	0	0.322313	0.297299	0.378497
695	1	73	0	0.399175	0.376921	0.428943
696	1	78	0	0.363918	0.312698	0.322226
697	2	73	0	0.34799	0.315116	0.361623
698	2	78	0	0.328736	0.29336	0.317775
699	2	65	0	0.305236	0.294263	0.316392
700	2	69	0	0.262988	0.27719	0.299705
701	2	67	0	0.372585	0.321827	0.349681
702	2	79	0	0.317741	0.291211	0.296539
703	1	78	1	0.272854	0.27941	0.273342
704	1	73	0	0.339444	0.326965	0.328686
705	2	73	0	0.335821	0.285423	0.312432
706	2	70	0	0.307832	0.256132	0.295724
707	1	69	1	0.348828	0.339387	0.377638
708	1	74	0	0.26069	0.245246	0.269311
709	1	81	1	0.296373	0.290247	0.31844
710	2	74	0	0.270252	0.252649	0.307938
711	2	73	0	0.273269	0.223781	0.261504
714	2	75	0	0.338326	0.313143	0.322594
715	2	67	0	0.323136	0.278505	0.293966
716	2	67	0	0.29317	0.283731	0.315026
717	1	69	0	0.299616	0.264824	0.299771
718	2	79	0	0.285983	0.277176	0.327207
719	2	77	0	0.328887	0.292143	0.310503
720	2	67	0	0.367131	0.327456	0.376914
722	2	83	1	0.325424	0.285733	0.306561
723	1	76	0	0.307042	0.261911	0.287541
724	2	70	0	0.262888	0.277735	0.329207
725	2	73	0	0.29287	0.262576	0.259317
726	1	67	0	0.264975	0.340888	0.399603
728	2	76	0	0.417721	0.363745	0.395982
729	1	76	0	0.263636	0.27184	0.325808
730	1	73	0	0.401082	0.355693	0.375408
731	2	65	0	0.342717	0.318019	0.337102
732	1	78	0	0.312318	0.317852	0.356767
733	2	73	1	0.331879	0.311686	0.328972
734	2	72	0	0.384933	0.324113	0.345472
735	2	79	0	0.358107	0.313764	0.344219
736	2	68	0	0.313785	0.30791	0.326154
737	1	72	0	0.321063	0.329757	0.358164
738	2	69	0	0.347728	0.331726	0.327977
739	2	65	0	0.38005	0.329064	0.3656
740	1	67	0	0.375816	0.372867	0.42241
741	2	83	0	0.164311	0.194801	0.205208
742	1	74	0	0.250019	0.265462	0.282808
743	1	81	1	0.402357	0.345336	0.368894
744	1	68	1	0.255167	0.265759	0.333372
745	1	70	0	0.292965	0.299627	0.330383
747	2	73	0	0.300243	0.268047	0.315503
748	1	65	0	0.282223	0.254261	0.269143
749	2	69	0	0.30619	0.263738	0.321038
750	1	79	0	0.313587	0.295218	0.317804
751	1	68	1	0.3074	0.295849	0.347007
752	2	66	0	0.37433	0.333973	0.362674
753	1	65	1	0.315381	0.32322	0.380699
754	2	65	0	0.322389	0.26452	0.290144
755	2	65	0	0.341039	0.299117	0.312845
756	1	66	0	0.270139	0.284359	0.365679
758	1	70	0	0.256454	0.258702	0.284954
759	2	75	1	0.286396	0.276568	0.288075
760	1	68	1	0.27371	0.288126	0.307613
761	1	69	0	0.288554	0.251119	0.257937
762	2	68	0	0.374007	0.326643	0.384283
763	1	74	0	0.256501	0.268238	0.291623
764	1	70	0	0.307925	0.340501	0.34566
765	1	72	0	0.311742	0.320809	0.357546
766	1	80	0	0.34069	0.351319	0.377809
767	1	69	1	0.346993	0.322173	0.358769
768	1	67	0	0.276579	0.292064	0.347473
769	1	72	1	0.382354	0.37974	0.407221
770	2	66	0	0.294317	0.270048	0.312801
772	2	65	0	0.374429	0.333154	0.376821
773	2	67	1	0.323297	0.309142	0.351887
774	2	75	0	0.271905	0.270492	0.295848
775	2	75	0	0.291426	0.284757	0.320389
776	2	73	0	0.380214	0.329714	0.379009
777	2	71	0	0.314057	0.260189	0.273679
779	1	77	1	0.267394	0.292521	0.306257
780	2	65	0	0.338812	0.277997	0.323567
781	1	68	1	0.275286	0.28729	0.33213
782	1	74	1	0.284078	0.301962	0.357463
783	2	70	0	0.35298	0.309251	0.319836
785	2	83	0	0.279755	0.257361	0.262249
786	2	70	0	0.279351	0.265957	0.315899
787	2	73	0	0.367475	0.312103	0.347742
788	2	71	0	0.277828	0.282271	0.334048
789	1	65	0	0.343869	0.305608	0.362066
790	1	72	0	0.416185	0.345677	0.392374
791	2	82	0	0.225704	0.245647	0.258939
793	1	68	0	0.357909	0.347746	0.359588
795	2	71	0	0.30824	0.281286	0.303378
796	2	83	0	0.288632	0.289159	0.29972
797	1	71	1	0.340626	0.317005	0.334978
799	2	80	0	0.322883	0.31899	0.325768
800	2	75	0	0.203974	0.239564	0.258059
801	1	68	0	0.298448	0.292681	0.309686
802	2	69	0	0.351966	0.325179	0.363206
803	1	81	0	0.337031	0.347088	0.361982
804	2	66	0	0.355679	0.348153	0.391436
805	1	66	0	0.393448	0.40006	0.423072
806	1	82	0	0.166527	0.208679	0.232306
807	1	75	0	0.409278	0.367784	0.399567
808	2	82	0	0.28922	0.327069	0.421302
809	2	67	0	0.34007	0.281635	0.311353
810	2	70	0	0.356381	0.304725	0.314794
811	1	73	1	0.224813	0.244495	0.284197
812	2	78	1	0.373369	0.338117	0.363207
813	1	77	0	0.364365	0.315382	0.338573
814	2	72	0	0.339493	0.318491	0.35746
815	2	75	1	0.346071	0.318936	0.335337
817	2	67	0	0.324584	0.318816	0.316093
818	2	66	0	0.370228	0.311682	0.351662
820	2	68	0	0.329908	0.306868	0.327875
821	1	79	0	0.295035	0.293093	0.324216
823	1	75	1	0.264386	0.279745	0.332582
824	1	83	1	0.236656	0.252221	0.237838
825	1	67	0	0.388472	0.323659	0.338681
826	2	67	0	0.322738	0.280986	0.282934
827	2	77	0	0.298795	0.266925	0.274556
828	2	79	0	0.321706	0.272212	0.304811
830	2	70	0	0.360419	0.29604	0.308554
831	2	65	0	0.289609	0.272949	0.30055
833	1	81	1	0.329145	0.30137	0.341542
834	2	79	0	0.3407	0.297187	0.305855
835	2	83	0	0.315684	0.311099	0.31817
837	1	75	0	0.304112	0.288885	0.329543
838	2	72	0	0.341631	0.333832	0.357572
839	1	65	0	0.365854	0.336724	0.383456
840	2	77	0	0.364678	0.338551	0.388164
841	2	68	0	0.335764	0.279045	0.305011
842	1	70	0	0.305676	0.313499	0.329512
843	1	80	0	0.241913	0.249831	0.25874
844	2	77	0	0.297734	0.266272	0.312152
845	2	65	0	0.312977	0.24897	0.275373
846	1	76	0	0.309049	0.304759	0.322226
847	1	79	1	0.249839	0.272858	0.319712
848	2	79	0	0.313062	0.308523	0.353763
849	2	83	0	0.27427	0.244669	0.278877
850	1	81	0	0.310674	0.303629	0.331662
851	2	76	0	0.257743	0.284691	0.330554
852	1	70	0	0.342712	0.326118	0.354199
854	2	66	0	0.380633	0.29955	0.309665
855	2	72	0	0.323349	0.273483	0.301082
856	1	80	0	0.379243	0.332139	0.348024
857	2	77	0	0.299586	0.295047	0.32129
858	1	73	0	0.298476	0.291998	0.314215
860	1	83	0	0.300413	0.296609	0.334706
861	1	75	0	0.348318	0.34225	0.341405
862	1	67	0	0.344909	0.271019	0.284701
863	1	79	0	0.333379	0.305887	0.359283
864	2	80	1	0.29713	0.287731	0.319678
865	2	65	1	0.316099	0.288448	0.321759
866	2	77	0	0.321086	0.267136	0.294978
867	2	72	0	0.393297	0.324832	0.342372
868	2	65	0	0.37108	0.316864	0.316779
869	2	67	0	0.322223	0.289975	0.3175
871	2	82	0	0.366687	0.307454	0.33227
872	2	78	1	0.326669	0.275286	0.271241
873	2	80	1	0.301821	0.280644	0.333718
874	2	76	0	0.315738	0.299919	0.319845
875	2	84	0	0.326097	0.308594	0.330123
876	1	80	0	0.303994	0.319482	0.37859
877	1	70	0	0.389859	0.360489	0.388254
878	1	66	0
879	2	74	0	0.335268	0.319672	0.31643
880	2	67	0	0.417069	0.359722	0.384638
881	2	67	0	0.321926	0.293464	0.301347
882	2	65	0	0.328658	0.296617	0.314002
884	2	68	0	0.301491	0.27736	0.336244
885	1	75	1	0.265479	0.277703	0.325043
886	2	73	0	0.330876	0.293449	0.298454
887	1	69	0	0.323729	0.303796	0.339934
888	2	71	0	0.296393	0.253561	0.281748
889	2	69	0	0.426182	0.335325	0.326815
890	2	76	0	0.372654	0.280207	0.293422
891	2	68	0	0.334152	0.321155	0.345482
892	2	84	0	0.270846	0.267807	0.280009
893	1	70	1	0.320475	0.304098	0.338976
894	1	81	0	0.321227	0.32358	0.354781
895	1	75	0	0.326557	0.359734	0.420024
896	2	71	0	0.306679	0.301771	0.348369
897	1	67	0	0.36401	0.347267	0.370638
898	2	69	0	0.337885	0.29921	0.328551
899	2	73	0	0.392591	0.313309	0.334391
900	2	79	0	0.242402	0.276569	0.285589
901	1	83	0	0.284338	0.270274	0.316084
902	2	71	0	0.310818	0.292608	0.34666
903	1	67	0	0.382352	0.352053	0.418801
904	2	65	0	0.394657	0.365661	0.383883
905	2	66	0	0.363657	0.330034	0.351019
906	1	67	1	0.345621	0.283476	0.312581
907	2	66	0	0.345438	0.297779	0.37107
908	1	71	0	0.304366	0.287903	0.31528
909	2	76	0	0.345823	0.264978	0.284642
910	2	67	0	0.354698	0.345458	0.384152
911	1	66	0	0.397206	0.348545	0.396164
912	2	73	0	0.385246	0.306063	0.368466
913	1	73	0	0.255905	0.280177	0.335795
914	1	70	0	0.28125	0.295142	0.328903
915	2	68	0	0.391423	0.341497	0.385501
916	2	73	0	0.321902	0.329319	0.364928
917	1	69	1	0.318531	0.316381	0.341352
918	2	70	0	0.342879	0.319041	0.3353
919	2	83	0	0.345166	0.296903	0.311796
920	2	76	0	0.324236	0.297575	0.339429
921	1	70	0	0.260962	0.288345	0.317387
923	2	74	1	0.331167	0.245195	0.242739
924	1	69	0	0.438203	0.376924	0.390316
926	1	76	0	0.389995	0.34754	0.359686
927	2	65	0	0.340618	0.296925	0.305143
928	2	83	0	0.287434	0.25729	0.281007
929	2	74	0	0.402528	0.328821	0.348321
932	2	77	0
933	1	77	0	0.265777	0.261549	0.302936
934	1	65	0	0.286583	0.291609	0.312461
935	2	72	0	0.372106	0.315919	0.315855
937	2	74	0	0.388534	0.35154	0.407341
938	2	69	1	0.385541	0.337436	0.380167
939	1	71	0	0.358202	0.28041	0.310393
940	1	68	0	0.299687	0.280308	0.299387
941	2	68	0	0.34488	0.302557	0.357153
942	1	75	1	0.251094	0.276135	0.296698
943	2	74	0	0.332659	0.265479	0.285438
944	2	65	0	0.319697	0.319718	0.35169
946	2	75	0	0.317108	0.287351	0.308309
947	1	79	0	0.365672	0.288881	0.303112
948	2	77	0	0.29782	0.27939	0.312202
950	1	68	1	0.331094	0.308801	0.356955
951	2	69	0	0.311574	0.300455	0.303319
952	1	72	0	0.354743	0.345493	0.38139
953	2	68	0	0.364113	0.309341	0.344356
954	2	76	0	0.336735	0.303382	0.304391
955	1	73	0	0.33414	0.319253	0.343476
956	1	68	0	0.358759	0.343423	0.418612
957	2	81	0	0.357643	0.33317	0.361291
958	2	65	0	0.397915	0.356929	0.377538
959	2	70	0
960	2	84	0	0.253314	0.248548	0.280384
962	2	77	0	0.317337	0.286034	0.347037
963	2	71	0	0.282371	0.268761	0.279401
964	2	77	0	0.27381	0.290648	0.323918
965	1	71	0	0.271161	0.291292	0.338405
966	2	81	0	0.310442	0.292346	0.312262
969	2	78	0	0.298787	0.324303	0.349735
970	1	75	1	0.26015	0.256951	0.296213
971	2	74	0	0.379172	0.344011	0.35543
972	1	77	0	0.334436	0.256317	0.275651
973	2	66	0	0.369972	0.328249	0.324009
974	1	73	0	0.303988	0.273053	0.296373
975	1	78	0	0.330776	0.308468	0.344161
976	2	80	0	0.263953	0.279328	0.312068
977	2	67	0	0.376676	0.339663	0.374221
978	1	75	0	0.277308	0.285828	0.329739
979	1	69	0	0.419421	0.363663	0.386342
980	2	75	0	0.311128	0.331976	0.351191
981	2	81	0	0.30268	0.281925	0.304696
982	1	73	1	0.277104	0.302686	0.34821
983	1	73	0	0.385062	0.379216	0.397537
984	2	70	0	0.295072	0.2863	0.336292
985	2	72	0	0.417994	0.357266	0.379986
986	1	70	0	0.406814	0.355161	0.380581
987	1	75	1	0.356817	0.31544	0.344196
988	2	72	0	0.240111	0.271277	0.299491
989	1	66	0	0.316989	0.318485	0.3399
990	2	70	0	0.291255	0.278487	0.299732
991	2	69	0	0.357334	0.384975	0.455078
992	2	68	0	0.346973	0.305461	0.311166
993	2	73	0	0.340163	0.303463	0.306849
994	2	80	0	0.304616	0.245753	0.272009
996	1	68	0	0.369776	0.29493	0.339699
997	2	70	0	0.310704	0.284915	0.319033
998	2	69	0	0.333051	0.276974	0.317685
1000	2	66	0	0.311472	0.290368	0.309585
1001	2	65	0	0.338331	0.300592	0.328934
1002	2	75	0	0.292463	0.296599	0.335298
1003	1	83	1	0.229545	0.271677	0.303729
1004	2	82	0	0.268526	0.267174	0.298609
1005	1	80	0	0.270662	0.28544	0.320001
1007	1	71	0
1008	1	83	1	0.307074	0.286801	0.328141
1009	1	80	0	0.368664	0.333227	0.363991
1010	2	80	0	0.309534	0.313513	0.32738
1011	2	66	0	0.380375	0.343047	0.380277
1012	1	73	1	0.373305	0.326499	0.368975
1013	2	67	0	0.35495	0.320627	0.337995
1014	2	80	1	0.231674	0.234391	0.234263
1015	2	74	0	0.335051	0.312512	0.347014
1016	1	82	0	0.31265	0.325042	0.340423
1017	1	68	0	0.308638	0.361063	0.387894
1018	1	73	0	0.276356	0.298019	0.304864
1019	2	65	0	0.400434	0.308457	0.34084
1020	2	66	1	0.309784	0.284136	0.335261
1021	1	67	0	0.293945	0.303705	0.344798
1022	1	81	0	0.264223	0.254496	0.310773
1023	2	68	0	0.347484	0.3242	0.363319
1024	2	82	0	0.348529	0.296168	0.312513
1025	2	75	0	0.274393	0.274556	0.307982
1026	1	82	0	0.270678	0.279777	0.30498
1027	2	79	0	0.27966	0.277474	0.297628
1028	2	79	0	0.294759	0.306612	0.313738
1029	1	70	1	0.32524	0.299142	0.312737
1030	1	74	0	0.334981	0.323686	0.34169
1031	2	78	0	0.33635	0.335237	0.336603
1032	1	80	0	0.358376	0.370981	0.41396
1033	2	75	0	0.299882	0.295588	0.314138
1034	2	68	0	0.312419	0.275392	0.303477
1035	1	72	0	0.286425	0.338473	0.354415
1036	1	73	0	0.341929	0.282738	0.297015
1037	1	75	0	0.31638	0.300677	0.3426
1038	2	80	0	0.317023	0.288554	0.311226
1039	2	73	0	0.327777	0.286182	0.339721
1040	2	67	0	0.335862	0.298744	0.310047
1042	1	67	1	0.312933	0.351251	0.375176
1044	1	70	0	0.284716	0.279164	0.303913
1045	1	68	0	0.247118	0.284599	0.314154
1046	2	76	0	0.295395	0.282315	0.294686
1048	1	81	0	0.235853	0.271498	0.31961
1049	2	77	0	0.311694	0.279048	0.310849
1050	1	77	0	0.229917	0.255593	0.300907
1051	2	68	0	0.316489	0.294942	0.317127
1052	2	76	0	0.278086	0.249225	0.286985
1053	1	69	1	0.230629	0.273756	0.354299
1054	2	81	0	0.291804	0.310899	0.343953
1055	1	75	1	0.289661	0.307701	0.345556
1056	1	75	1	0.320427	0.329198	0.352794
1057	1	69	0	0.380287	0.333221	0.380392
1058	2	67	0	0.33873	0.287845	0.323689
1059	1	70	0	0.304767	0.290959	0.3204
1061	1	70	0	0.440197	0.347267	0.387817
1062	2	65	0	0.360518	0.355113	0.39106
1063	2	65	0	0.271141	0.283228	0.323365
1064	1	67	1	0.331376	0.316977	0.33217
1065	2	70	0	0.300741	0.290546	0.327299
1066	2	77	0	0.299011	0.304855	0.325813
1068	2	69	1	0.320733	0.288909	0.328834
1069	1	74	0	0.267837	0.27277	0.309303
1070	2	71	0	0.289987	0.299922	0.334088
1071	1	73	1	0.294778	0.316514	0.378663
1072	1	76	1	0.23568	0.23408	0.247807
1073	2	77	0	0.299099	0.318939	0.350111
1075	1	73	0	0.343621	0.341352	0.378888
1076	2	78	0	0.338193	0.295194	0.304863
1077	2	75	0	0.358734	0.29663	0.335291
1078	1	67	0	0.287685	0.289347	0.321135
1079	1	70	0	0.384392	0.339934	0.370945
1081	2	70	0	0.283532	0.255438	0.274
1083	2	75	0	0.495785	0.446804	0.498872
1084	1	84	0	0.282599	0.310764	0.356568
1085	1	77	0	0.272385	0.278954	0.29306
1086	2	65	0	0.342948	0.328353	0.34735
1087	1	75	0	0.332078	0.28136	0.335765
1088	1	71	0	0.234566	0.275175	0.304855
1089	1	65	0	0.433325	0.371681	0.384075
1090	2	73	0	0.412163	0.360707	0.366057
1091	1	75	0	0.288563	0.245394	0.253064
1092	1	71	0	0.345887	0.33866	0.371589
1093	2	84	0	0.288813	0.256293	0.28106
1094	1	67	0	0.209258	0.428276	0.555664
1095	1	73	0	0.307157	0.32076	0.384942
1096	1	65	0	0.288918	0.29282	0.321618
1097	2	65	0	0.315972	0.302651	0.330556
1098	2	75	0	0.365758	0.341936	0.376754
1100	1	83	0	0.269873	0.289398	0.334597
1101	2	70	0	0.395337	0.316895	0.337957
1102	2	71	0	0.287133	0.257477	0.284829
1103	2	77	0	0.302349	0.224887	0.318056
1104	2	67	0	0.353842	0.335383	0.370442
1106	1	72	0	0.210436	0.261615	0.315341
1107	1	74	0	0.0280465	0.00679674	0.00899076
1108	1	75	0	0.284327	0.261334	0.291054
1109	2	66	0	0.29989	0.274527	0.299312
1110	2	76	0	0.351863	0.302938	0.357085
1112	2	68	0	0.33064	0.281607	0.302769
1113	1	75	0	0.370744	0.322547	0.334757
1115	2	75	0	0.281097	0.210994	0.243076
1116	1	81	1	0.325586	0.283519	0.304332
1117	2	71	0	0.31363	0.299892	0.335582
1118	2	75	0	0.251839	0.258688	0.278118
1119	1	73	0	0.320898	0.347878	0.362094
1120	2	70	0	0.298498	0.279575	0.299142
1121	2	80	0	0.317552	0.288914	0.297209
1122	1	68	0	0.272192	0.273525	0.336804
1123	2	66	0	0.332324	0.31471	0.351794
1124	2	69	1	0.393948	0.354512	0.397719
1125	1	82	0	0.349188	0.28901	0.317304
1126	2	80	0	0.295543	0.301868	0.340061
1127	2	77	0	0.238637	0.276633	0.318433
1128	1	82	0	0.252731	0.266747	0.306895
1129	2	66	0	0.386186	0.342955	0.369587
1130	1	70	0	0.401223	0.339249	0.376649
1131	2	70	0	0.323385	0.30388	0.327872
1132	2	74	0	0.316381	0.289751	0.309961
1133	1	77	0	0.246554	0.276362	0.3163
1134	1	82	1	0.327052	0.250219	0.265487
1135	2	69	0	0.386287	0.353628	0.370136
1136	2	74	0	0.300343	0.304194	0.340237
1137	1	65	0	0.343334	0.348923	0.390789
1138	2	70	0	0.296491	0.277159	0.317167
1139	2	76	0	0.206767	0.220617	0.24018
1140	2	76	0	0.273304	0.274248	0.295691
1141	1	81	0	0.40133	0.345064	0.366552
1142	1	74	0	0.35776	0.370628	0.417973
1143	1	74	0	0.292926	0.299118	0.351321
1144	2	66	0	0.380205	0.283316	0.289968
1146	2	74	1	0.344333	0.314049	0.319138
1147	2	69	0	0.345249	0.295347	0.332845
1148	2	69	0	0.298648	0.28462	0.309312
1149	2	70	0	0.373812	0.320645	0.353688
1150	2	74	0	0.313518	0.294985	0.323989
1151	2	75	0	0.252263	0.235835	0.288122
1152	2	65	0	0.34539	0.310424	0.315376
1153	1	77	0	0.267132	0.312188	0.356359
1154	2	70	0	0.394464	0.31372	0.323826
1156	2	79	0	0.24204	0.249365	0.277836
1157	2	72	0	0.357626	0.325106	0.36942
1158	2	76	0	0.343696	0.285954	0.328888
1159	1	74	0	0.289938	0.298001	0.322188
1160	2	83	0	0.334357	0.311103	0.32145
1161	1	79	0	0.266467	0.275246	0.319391
1162	2	75	0	0.378783	0.333381	0.33772
1163	2	81	1	0.199185	0.218434	0.233486
1164	2	65	0	0.356735	0.326693	0.332798
1165	1	78	0	0.256157	0.276632	0.319055
1166	2	72	0	0.349594	0.30541	0.325943
1167	2	68	0	0.346697	0.298898	0.325077
1168	2	73	0	0.0173249	8.95844e-05	2.15284e-08
1171	2	65	0	0.38508	0.314774	0.330905
1172	1	67	0
1173	1	82	0	0.282912	0.269823	0.308064
1174	2	77	0	0.4002	0.286853	0.28041
1175	1	65	0	0.352267	0.314828	0.355746
1176	2	77	0	0.338602	0.309594	0.382255
1177	1	66	0	0.313609	0.301348	0.31257
1178	1	72	0	0.336132	0.347865	0.355648
1179	2	68	0	0.36133	0.328944	0.374137
1180	2	70	0	0.307068	0.298116	0.322761
1181	1	70	1	0.368593	0.309597	0.314565
1182	2	69	0	0.369402	0.32223	0.352816
1183	2	73	0	0.333468	0.324371	0.352504
1184	2	66	0	0.306283	0.258994	0.26189
1185	2	70	0	0.324475	0.31147	0.322575
1186	1	82	1	0.338489	0.35497	0.417694
1187	2	79	1	0.243101	0.228163	0.252717
1188	1	74	0	0.259662	0.307062	0.343193
1189	1	67	0	0.354493	0.320323	0.372638
1190	2	79	0	0.256516	0.271567	0.296122
1191	1	83	1	0.261712	0.25669	0.322949
1192	2	81	0	0.297573	0.269763	0.330891
1193	2	76	0	0.308364	0.267049	0.288102
1194	1	73	0	0.248315	0.234726	0.279869
1195	2	69	0	0.35835	0.333784	0.353087
1196	1	74	0	0.354443	0.343504	0.39154
1197	1	69	0	0.328552	0.280059	0.306628
1198	2	74	0	0.258892	0.245015	0.316017
1199	1	80	1	0.331518	0.342018	0.3674
1200	1	75	0	0.290971	0.302078	0.317324
1201	1	84	0	0.301708	0.296127	0.342537
1202	2	80	0	0.296182	0.27109	0.289093
1203	1	74	0	0.301112	0.303514	0.331763
1204	2	70	0	0.256575	0.254576	0.287781
1205	2	81	0	0.32933	0.337568	0.343666
1206	1	66	0	0.257993	0.25049	0.301991
1207	1	75	0	0.329394	0.306805	0.347127
1208	2	69	0	0.366322	0.344872	0.364576
1210	1	65	0	0.322133	0.282249	0.297404
1211	2	67	0	0.366829	0.321777	0.34908
1212	2	73	0	0.371383	0.310075	0.312811
1213	2	65	0	0.333596	0.295637	0.337845
1214	1	72	0	0.27328	0.30523	0.345565
1215	1	67	0	0.358326	0.352063	0.375331
1216	2	70	0	0.301116	0.302913	0.347183
1218	1	71	0	0.343497	0.33977	0.381421
1219	1	72	0	0.375164	0.345568	0.393289
1220	2	82	0	0.366429	0.332329	0.335967
1221	2	80	0	0.321498	0.282427	0.292946
1222	2	67	0	0.3339	0.316308	0.336427
1224	2	70	0	0.335912	0.293117	0.31493
1226	2	74	0
1227	2	71	1	0.348817	0.316356	0.355354
1228	1	70	0	0.310214	0.304917	0.343507
1229	2	83	0	0.236933	0.232775	0.255646
1230	2	82	0	0.254105	0.30044	0.344893
1231	1	68	0	0.317077	0.296911	0.32178
1233	1	82	0	0.263304	0.273639	0.283138
1234	1	69	0	0.354548	0.352925	0.390471
1235	2	66	0	0.319794	0.282451	0.32377
1236	1	68	0	0.34886	0.328254	0.372052
1237	2	67	0	0.329072	0.311241	0.332845
1238	1	68	0	0.253199	0.273202	0.324561
1239	2	72	0	0.284188	0.280352	0.312464
1240	1	73	0	0.378397	0.354332	0.384019
1241	1	84	0	0.256954	0.250631	0.301812
1242	2	77	0	0.323034	0.329642	0.369541
1243	1	74	0	0.258973	0.27946	0.327049
1244	1	69	1	0.251502	0.263809	0.296485
1245	2	67	0	0.304586	0.316221	0.365679
1246	1	79	0	0.278862	0.260727	0.258606
1247	1	67	1	0.307962	0.302596	0.313045
1248	2	65	0	0.325426	0.297383	0.345335
1249	2	79	0	0.223687	0.222227	0.253719
1250	1	71	0	0.38271	0.370683	0.401957
1251	1	65	0	0.319008	0.321072	0.36894
1252	2	79	0	0.248812	0.26326	0.279943
1253	2	73	0	0.327527	0.305837	0.325204
1254	1	74	0	0.368507	0.344209	0.378864
1256	2	73	0	0.338872	0.328106	0.371119
1257	2	78	1	0.323052	0.296837	0.330476
1258	1	76	0	0.291622	0.28187	0.32366
1259	1	68	0	0.313588	0.31707	0.351233
1260	1	76	0	0.337692	0.332185	0.363709
1262	1	78	1	0.243298	0.284973	0.289053
1263	2	73	0	0.363162	0.33247	0.360074
1264	2	78	1	0.336871	0.300142	0.367581
1265	1	81	0	0.355495	0.334863	0.353276
1266	1	71	0	0.311528	0.283522	0.332042
1268	1	72	1	0.305062	0.276574	0.324402
1269	2	84	0
1270	1	70	0	0.390036	0.317064	0.348999
1271	2	70	0	0.303851	0.276504	0.344141
1272	1	71	1	0.296061	0.303681	0.352543
1273	2	70	0	0.383261	0.354175	0.379753
1274	1	72	0	0.364519	0.33725	0.397539
1275	2	69	0	0.286347	0.283595	0.308032
1276	1	66	0	0.373158	0.323994	0.358278
1277	2	66	1	0.322037	0.321509	0.355731
1278	1	81	0	0.347667	0.280535	0.333225
1279	1	81	0	0.33772	0.608182	0.87208
1280	1	66	0	0.378734	0.362128	0.385103
1281	1	82	0	0.263793	0.262072	0.308106
1282	2	74	0	0.255681	0.181416	0.193216
1283	2	70	0	0.367614	0.317565	0.330987
1284	2	82	0	0.297316	0.24913	0.28018
1285	1	74	0	0.278907	0.292943	0.293687
1286	2	74	0	0.288863	0.275885	0.314437
1287	2	73	0	0.300835	0.244109	0.274388
1288	2	67	0	0.371656	0.315567	0.325197
1289	1	79	0	0.293999	0.271455	0.299744
1290	2	75	0	0.30589	0.271991	0.296513
1291	2	65	0	0.320714	0.307235	0.328655
1292	1	77	0	0.388442	0.359405	0.396047
1293	2	83	0	0.262163	0.248396	0.27246
1295	2	66	0	0.327983	0.262209	0.285884
1296	1	72	0	0.282362	0.250107	0.29953
1297	2	73	0	0.292324	0.294631	0.318354
1298	2	70	0	0.393719	0.320189	0.342874
1299	2	70	0	0.399828	0.337347	0.420467
1302	2	68	0	0.305909	0.308473	0.352335
1303	2	73	1	0.191257	0.190123	0.209066
1304	2	76	0	0.327908	0.319543	0.334641
1307	2	71	0	0.318992	0.257207	0.283153
1308	2	76	0	0.292374	0.282872	0.306091
1310	2	73	0	0.339815	0.293375	0.317801
1311	1	69	0	0.285405	0.295636	0.352162
1312	2	66	0	0.389888	0.303975	0.330603
1313	2	70	0	0.334004	0.329567	0.383526
1314	2	68	0	0.352213	0.322425	0.355276
1315	2	66	0	0.300433	0.262065	0.290039
1316	2	77	0	0.357743	0.26428	0.286599
1317	1	76	0	0.243706	0.216658	0.267507
1318	1	65	0	0.360618	0.37736	0.425108
1319	2	82	0	0.283623	0.276391	0.337263
1320	1	75	0	0.271801	0.261935	0.285512
1321	2	82	0	0.228207	0.257487	0.303456
1322	2	81	0	0.278221	0.269781	0.291627
1323	2	77	1	0.23524	0.271304	0.316802
1324	1	81	0	0.365369	0.322729	0.342158
1325	2	80	0	0.229667	0.228055	0.25083
1326	1	70	0	0.380781	0.331555	0.361999
1327	2	75	0	0.330066	0.323372	0.38313
1328	1	83	0	0.254599	0.274214	0.303618
1329	2	72	0	0.329906	0.274541	0.295997
1330	2	68	0	0.306203	0.290923	0.333862
1331	2	73	0	0.252428	0.262274	0.278103
1332	2	67	0	0.302266	0.238308	0.256759
1333	1	73	0	0.232046	0.23222	0.252024
1335	2	76	0	0.313335	0.320351	0.353452
1336	1	80	1	0.28243	0.283664	0.306805
1337	2	75	0	0.318091	0.293955	0.317363
1338	1	78	1	0.293607	0.290562	0.345946
1339	2	81	0	0.270746	0.235146	0.244235
1340	1	66	0	0.337172	0.33761	0.385421
1341	1	70	0	0.322361	0.301347	0.346118
1342	1	71	0	0.302197	0.297631	0.315725
1343	1	72	0	0.25007	0.26331	0.294676
1344	2	80	0	0.286215	0.265275	0.280687
1346	2	66	0	0.288072	0.262218	0.288521
1347	1	68	0	0.291848	0.25778	0.281921
1350	1	67	0	0.354478	0.335906	0.365916
1351	1	66	0	0.360834	0.338617	0.376216
1352	1	77	0	0.291818	0.320888	0.352267
1353	1	75	0	0.290636	0.298519	0.361627
1354	2	70	0	0.318062	0.307209	0.373211
1355	1	65	0	0.383714	0.349365	0.373167
1356	2	65	0	0.323717	0.285346	0.312027
1357	1	75	0	0.332913	0.334316	0.343077
1358	2	74	0	0.33496	0.311181	0.315796
1359	1	65	0	0.283964	0.268674	0.28966
1360	1	69	0	0.33253	0.272941	0.317813
1361	2	69	0	0.440858	0.366315	0.399226
1362	2	74	0	0.294396	0.25997	0.269168
1363	2	69	0	0.318889	0.279792	0.304716
1365	1	71	0	0.363611	0.350835	0.368028
1366	1	70	1	0.365019	0.330079	0.376192
1367	2	68	0	0.36292	0.321101	0.337528
1368	1	81	0	0.313964	0.308	0.325672
1369	1	70	0	0.242757	0.231398	0.29152
1370	1	74	0	0.266123	0.267	0.262592
1371	2	75	1	0.308927	0.303112	0.328845
1372	2	66	0	0.369739	0.305876	0.325336
1373	1	70	0	0.333538	0.308034	0.377506
1374	1	73	0
1375	2	72	0	0.296528	0.288056	0.306338
1376	1	81	0	0.343965	0.337519	0.347378
1377	2	75	0	0.280179	0.2728	0.293452
1378	2	69	0	0.320501	0.30428	0.327919
1379	2	82	0	0.276026	0.265166	0.306739
1380	2	68	0	0.274528	0.27775	0.290657
1381	1	70	1	0.346813	0.314806	0.366544
1382	2	71	0	0.314677	0.287603	0.298547
1383	2	65	1	0.392658	0.346712	0.339172
1384	2	77	0	0.326265	0.307103	0.325456
1385	1	82	1	0.227025	0.246128	0.258919
1386	2	72	0	0.291156	0.229525	0.271596
1387	1	72	1	0.339367	0.33616	0.377364
1388	2	74	0	0.278503	0.240548	0.288886
1389	1	79	0	0.270246	0.268392	0.304502
1390	1	68	0	0.365799	0.364367	0.392448
1392	2	72	0	0.282376	0.266176	0.288463
1393	1	81	1	0.370339	0.338446	0.339485
1394	2	70	0	0.294436	0.319864	0.344915
1396	1	70	0	0.308106	0.312407	0.397197
1397	2	70	1	0.387018	0.323133	0.389784
1398	2	68	0	0.369286	0.318019	0.354052
1399	2	68	0	0.269173	0.251401	0.261306
1400	2	79	0	0.225044	0.215781	0.303097
1401	2	83	0	0.273569	0.250539	0.288007
1402	2	72	0	0.279524	0.248308	0.272238
1403	2	83	0	0.265402	0.276454	0.326898
1404	1	68	0	0.346818	0.332631	0.352295
1405	2	81	0	0.193266	0.21074	0.243706
1407	1	72	0	0.323168	0.319428	0.358893
1408	2	68	0	0.329473	0.293764	0.327242
1409	1	68	0	0.313238	0.298204	0.340045
1410	2	72	0	0.354073	0.325086	0.349907
1412	2	66	0	0.354345	0.293376	0.31179
1413	2	69	0	0.433212	0.345289	0.368586
1414	2	76	0	0.309638	0.201043	0.167937
1415	2	84	0	0.28923	0.290173	0.30472
1416	2	80	1	0.259342	0.22794	0.282139
1417	2	73	0	0.293544	0.307075	0.356567
1418	1	65	0	0.302436	0.293511	0.34772
1419	2	67	0	0.375739	0.324374	0.377986
1420	2	84	1	0.325368	0.309148	0.350128
1421	2	66	0	0.292588	0.254574	0.280683
1422	2	76	0	0.325324	0.303699	0.343418
1423	1	76	1	0.379072	0.345025	0.376743
1424	2	83	0	0.238007	0.232151	0.288699
1425	1	72	0	0.278368	0.280219	0.317094
1426	2	73	0	0.239599	0.251884	0.30796
1427	2	84	0	0.215509	0.229299	0.286265
1428	2	74	0	0.346166	0.321578	0.34278
1429	2	81	0	0.247485	0.211205	0.201894
1430	2	66	0	0.362946	0.286825	0.30847
1431	2	74	0	0.258323	0.225052	0.2528
1432	1	74	0	0.395109	0.359101	0.424581
1435	2	74	0	0.294455	0.291793	0.313127
1436	1	69	0	0.291407	0.267673	0.29777
1437	2	79	0	0.388823	0.352327	0.372641
1438	2	81	0	0.336753	0.292429	0.305873
1439	2	71	0	0.294617	0.282901	0.306541
1440	2	67	0	0.400345	0.35943	0.372742
1441	1	82	0	0.29855	0.29956	0.345418
1442	2	70	0	0.344523	0.291936	0.315995
1443	2	70	0	0.410998	0.326155	0.347281
1444	1	68	1	0.301325	0.274745	0.30758
1446	1	74	0	0.366696	0.338393	0.383308
1447	2	69	0	0.346013	0.287583	0.292204
1448	2	82	0	0.332952	0.316272	0.336862
1449	2	69	0	0.364868	0.335015	0.355379
1451	2	77	0	0.267334	0.236815	0.31671
1452	2	72	0	0.344484	0.3144	0.355841
1453	1	75	1	0.382172	0.327601	0.356349
1454	1	84	0	0.285173	0.316005	0.343028
1455	2	79	0	0.261513	0.256246	0.300195
1456	1	77	1	0.173038	0.227147	0.265417
1457	1	72	0	0.387864	0.381169	0.436713
1458	1	82	0	0.325829	0.303896	0.377732
1459	1	69	0	0.396305	0.358644	0.386386
1460	2	78	0	0.297828	0.268036	0.299133
1461	1	69	1	0.329534	0.335201	0.373663
1462	1	70	0	0.356985	0.318305	0.351095
1463	1	70	0	0.319381	0.330166	0.371888
1464	1	67	0	0.302286	0.26571	0.298895
1466	1	77	0	0.289409	0.314841	0.367185
1467	2	73	0	0.34046	0.293699	0.31232
1468	1	72	0	0.354507	0.340824	0.407407
1469	1	68	0	0.297155	0.328573	0.361442
1470	2	84	0	0.297841	0.296053	0.347006
1471	2	68	0	0.311346	0.309596	0.334926
1472	1	68	0	0.33949	0.305841	0.341346
1473	2	72	0	0.313778	0.280523	0.308917
1474	1	80	0	0.291908	0.280077	0.312856
1475	1	78	0	0.347672	0.344416	0.355268
1476	2	70	0	0.390103	0.274337	0.291227
1477	1	72	1	0.248254	0.250388	0.273535
1478	2	67	0	0.314738	0.289217	0.320678
1479	2	72	1	0.350781	0.337465	0.371356
1480	1	75	0	0.353033	0.316955	0.365353
1481	1	75	0	0.351724	0.335181	0.372202
1483	1	73	1	0.32362	0.343098	0.3768
1484	2	77	1
1485	2	79	0	0.251298	0.273134	0.300897
1486	2	69	0	0.325868	0.306029	0.363428
1487	1	66	0	0.361211	0.354511	0.38868
1488	1	75	0	0.308006	0.323891	0.353947
1489	2	82	0	0.336151	0.288571	0.337453
1490	1	67	0	0.27253	0.276388	0.330287
1491	2	67	0	0.336388	0.281559	0.298307
1492	1	84	0	0.458461	0.451611	0.474065
1493	2	67	0	0.417721	0.345301	0.389714
1496	1	82	0	0.282687	0.292431	0.322613
1497	2	67	0	0.379897	0.355916	0.384874
1498	2	66	0	0.368554	0.341229	0.381476
1499	2	73	1	0.297096	0.260248	0.29508
1500	1	76	1	0.353176	0.339261	0.349412
1501	1	67	0	0.309091	0.290395	0.328749
1502	1	74	0	0.268032	0.27875	0.317459
1503	2	80	0	0.223358	0.214499	0.22282
1504	2	65	0	0.319845	0.255543	0.315693
1505	1	68	0	0.354015	0.309298	0.308619
1507	2	72	0	0.326842	0.266375	0.335921
1508	1	75	0	0.338089	0.30618	0.356036
1509	1	81	0	0.3277	0.325736	0.324817
1510	1	74	0	0.392465	0.363066	0.413059
1511	2	84	0	0.332825	0.325149	0.324788
1515	1	71	0	0.404531	0.334445	0.382612
1516	1	72	0	0.379842	0.286331	0.32339
1517	1	67	0	0.334998	0.334116	0.350391
1518	1	81	0	0.314036	0.305384	0.332024
1519	2	74	0	0.36977	0.330523	0.344715
1520	2	70	0	0.294524	0.249634	0.265279
1521	2	69	0	0.374694	0.345892	0.355192
1522	1	75	0	0.308056	0.306188	0.327438
1523	1	76	1	0.279331	0.270008	0.323398
1524	1	67	1
1525	2	79	0	0.329247	0.356219	0.427176
1526	2	69	0	0.373761	0.337895	0.359894
1527	1	79	0	0.259747	0.260969	0.289081
1528	2	74	0	0.313081	0.278618	0.302076
1530	2	67	0	0.368011	0.297718	0.324266
1531	1	73	0	0.406516	0.35246	0.390777
1533	2	80	0	0.302812	0.25197	0.299267
1534	2	83	0	0.276367	0.285037	0.314103
1535	2	70	0	0.29646	0.281877	0.292564
1536	1	68	0	0.358015	0.316172	0.351637
1537	2	69	0	0.354696	0.32298	0.339227
1538	2	66	0	0.26474	0.30231	0.340669
1539	2	68	0	0.381927	0.310111	0.352694
1540	1	68	0	0.390546	0.355885	0.365376
1541	1	66	0	0.372248	0.227172	0.229983
1543	2	69	0	0.312621	0.29154	0.328011
1544	2	72	0	0.290655	0.276706	0.280626
1545	1	80	0	0.288887	0.276028	0.292031
1546	2	72	0	0.323917	0.302134	0.339074
1547	2	68	0	0.351706	0.309551	0.329224
1548	2	80	0	0.312761	0.28928	0.313749
1549	2	78	0	0.327623	0.300826	0.328245
1550	1	67	0	0.344788	0.33041	0.339562
1551	1	72	0	0.351565	0.285681	0.290174
1552	2	78	0	0.277796	0.268898	0.306562
1553	2	84	0	0.263555	0.255294	0.282976
1554	2	74	0	0.352471	0.343752	0.394167
1555	1	66	0	0.306028	0.288536	0.291183
1556	2	65	0	0.289009	0.300998	0.349393
1559	2	71	0	0.283388	0.279465	0.315688
1560	2	78	0	0.300604	0.284954	0.307422
1562	2	80	1	0.286626	0.25008	0.277503
1563	1	83	0	0.250308	0.248214	0.259156
1564	2	81	1	0.248294	0.243181	0.251371
1565	2	71	0	0.342004	0.292206	0.328368
1566	2	71	0	0.382171	0.307976	0.332843
1567	2	70	0	0.300534	0.302296	0.339806
1568	1	68	0	0.262477	0.266929	0.330019
1569	2	70	0	0.257821	0.230226	0.250691
1570	1	74	0	0.241862	0.267219	0.288481
1571	2	81	0	0.276695	0.26315	0.284925
1572	1	74	0	0.285158	0.291092	0.310358
1573	2	79	0	0.360064	0.320548	0.329945
1574	1	78	0	0.345052	0.323653	0.353514
1575	2	69	0	0.318487	0.270419	0.299204
1576	1	74	0	0.30285	0.298417	0.319071
1577	2	68	0	0.364635	0.303954	0.332611
1578	2	66	0	0.365063	0.30215	0.337819
1579	1	74	0	0.269405	0.297203	0.306335
1580	1	74	0	0.362357	0.340108	0.392464
1581	2	67	0	0.356124	0.295506	0.314229
1582	2	76	0	0.331454	0.322067	0.342293
1583	1	75	0	0.365194	0.351221	0.383766
1584	2	77	0	0.294413	0.294974	0.341485
1585	1	80	0	0.340534	0.331066	0.363778
1586	2	77	0	0.294987	0.309362	0.326157
1587	1	82	1	0.281396	0.28035	0.293752
1588	1	74	0	0.306676	0.321865	0.350353
1590	1	77	0	0.395438	0.346263	0.381116
1591	2	70	0	0.288353	0.275393	0.307775
1592	2	73	0	0.345138	0.310025	0.367342
1593	2	72	0	0.364705	0.280467	0.284567
1594	2	81	0	0.252273	0.255087	0.298906
1595	1	72	0	0.368033	0.326549	0.377849
1596	1	69	1	0.35444	0.351362	0.392527
1597	1	71	0	0.282565	0.278194	0.355383
1598	2	78	0	0.311162	0.292324	0.289345
1599	2	80	0	0.297635	0.310936	0.342831
1600	2	69	0	0.409215	0.385497	0.416834
1601	2	69	0	0.300889	0.294278	0.288728
1602	1	72	0	0.321912	0.299127	0.353481
1603	2	69	0	0.356465	0.314274	0.341456
1604	1	70	0	0.338145	0.327935	0.364562
1605	1	65	0	0.323973	0.296206	0.330528
1606	2	68	0	0.35269	0.331829	0.346242
1607	2	70	0	0.276599	0.266701	0.291427
1608	1	67	0	0.362903	0.316945	0.371522
1609	2	69	0	0.417295	0.347844	0.365985
1610	2	67	0	0.391611	0.352312	0.402163
1611	1	66	0	0.274031	0.278163	0.345698
1612	2	76	0	0.32461	0.301653	0.312644
1613	1	69	0	0.313909	0.312232	0.352582
1614	2	65	0	0.415182	0.368142	0.371673
1615	1	77	0	0.254193	0.299753	0.360137
1616	1	74	0	0.248593	0.238921	0.262086
1617	2	84	0	0.246423	0.235026	0.248649
1618	2	70	0	0.401799	0.338906	0.320727
1619	2	72	0	0.312875	0.28202	0.322842
1620	2	74	0	0.347737	0.314617	0.335287
1621	2	82	0	0.348197	0.317671	0.35119
1622	2	72	0	0.288324	0.261483	0.281943
1623	1	78	0	0.390733	0.347636	0.403115
1624	2	68	0
1625	1	82	1	0.298501	0.301515	0.318375
1626	2	77	0	0.28945	0.277161	0.321255
1627	1	68	1	0.291363	0.304286	0.347267
1628	2	74	0	0.380876	0.323786	0.347961
1629	2	82	0	0.37585	0.364547	0.401951
1630	2	73	0	0.353483	0.291697	0.332474
1631	2	71	0	0.43698	0.329291	0.34142
1632	1	69	0	0.26525	0.277914	0.296556
1633	1	67	0	0.34826	0.330429	0.375567
1634	1	70	0	0.316076	0.328276	0.363595
1635	1	67	0	0.258096	0.293621	0.312519
1636	1	67	0	0.429711	0.38128	0.388748
1637	2	76	1	0.366146	0.306215	0.336003
1638	1	78	0	0.231235	0.236101	0.250008
1639	2	66	0	0.322049	0.306532	0.324527
1640	2	78	0	0.309031	0.331948	0.351273
1641	1	80	0	0.243368	0.267615	0.332048
1642	2	68	0	0.353018	0.294465	0.32871
1643	1	74	1	0.334606	0.362094	0.400708
1644	1	76	0	0.22062	0.220901	0.237942
1645	2	72	1	0.347352	0.308722	0.314938
1646	2	69	0	0.307127	0.279928	0.31749
1647	2	82	0	0.275272	0.282458	0.319436
1648	2	74	0	0.34444	0.303904	0.328929
1649	1	70	0	0.429637	0.364651	0.380422
1650	2	72	0	0.36516	0.317044	0.346664
1651	2	75	0	0.362104	0.316149	0.331237
1652	1	68	0	0.230532	0.238218	0.300259
1653	2	76	0	0.253696	0.289472	0.338636
1654	2	73	0	0.270154	0.266069	0.281674
1655	1	78	0	0.341469	0.362124	0.398144
1656	1	82	0	0.297856	0.285183	0.33432
1657	1	74	0	0.348739	0.253018	0.282554
1658	2	72	0	0.327644	0.3057	0.328239
1659	2	68	1
1660	2	66	0	0.347732	0.3349	0.367913
1661	2	72	0	0.368926	0.347054	0.392031
1662	2	73	0	0.342672	0.308302	0.339219
1663	1	82	0	0.307325	0.301405	0.318242
1664	2	70	0
1665	2	70	0	0.301461	0.273071	0.311469
1666	1	74	0	0.247497	0.265128	0.302524
1667	1	70	0	0.220476	0.235763	0.262375
1669	1	77	0	0.282241	0.30737	0.331663
1670	2	84	0	0.277767	0.180838	0.208435
1671	2	70	0	0.350085	0.299472	0.314139
1672	2	74	0	0.351445	0.301496	0.326001
1673	1	72	0	0.310164	0.266957	0.311997
1674	2	67	0	0.336467	0.289527	0.316581
1675	1	71	0	0.339183	0.329167	0.352172
1676	1	79	0	0.280674	0.288454	0.321118
1677	1	79	0	0.279306	0.278104	0.303304
1678	2	78	0	0.253698	0.265094	0.29081
1681	1	75	0	0.29509	0.28692	0.31704
1682	2	79	1	0.300993	0.293281	0.31016
1683	2	80	0	0.320029	0.308655	0.344912
1684	2	66	1	0.313194	0.285645	0.305366
1685	2	79	0	0.304924	0.277952	0.304299
1686	1	71	1	0.334775	0.350524	0.393561
1687	1	73	1	0.259827	0.271253	0.262845
1688	2	71	0	0.347842	0.30141	0.317287
1689	2	68	0	0.355479	0.352655	0.389637
1690	2	77	0	0.354425	0.307493	0.36569
1691	1	80	0	0.322931	0.273788	0.315988
1692	2	66	1	0.226259	0.239243	0.295629
1693	1	68	0	0.322019	0.300184	0.316749
1694	2	70	1	0.331645	0.301303	0.307248
1695	2	65	0	0.302909	0.304385	0.331735
1696	2	69	0	0.316452	0.252063	0.274439
1697	2	68	0	0.375188	0.30668	0.352595
1698	2	78	0
1699	2	78	0	0.259773	0.241977	0.249087
1702	2	69	0	0.333581	0.307261	0.336658
1703	1	69	0	0.370901	0.317129	0.329731
1704	1	78	0	0.195472	0.219396	0.0874517
1705	2	75	0	0.302572	0.284498	0.29465
1706	2	79	0	0.354576	0.295556	0.312223
1707	2	67	0	0.375713	0.338599	0.363009
1709	1	67	0	0.362278	0.341095	0.361614
1710	2	67	0	0.343151	0.301302	0.326378
1712	1	77	0	0.266499	0.27793	0.321132
1713	1	70	0	0.381702	0.304856	0.344841
1714	2	66	0	0.301162	0.294945	0.33348
1715	1	70	1	0.285206	0.230266	0.260933
1718	1	70	0	0.353973	0.357501	0.408686
1719	2	71	0	0.285484	0.250681	0.277699
1720	2	69	0	0.38433	0.333217	0.369057
1721	2	83	0	0.203409	0.207934	0.274348
1722	2	74	0	0.325556	0.283992	0.313904
1723	1	70	0	0.350321	0.297324	0.337553
1724	2	66	0	0.366732	0.30064	0.318899
1725	2	65	0	0.308261	0.290309	0.312036
1726	1	68	0	0.246193	0.254458	0.290859
1727	1	71	0	0.334078	0.322177	0.335141
1728	1	74	1	0.286067	0.294163	0.333628
1729	1	78	0	0.206978	0.221678	0.230398
1730	2	76	0	0.423983	0.306468	0.340435
1731	2	70	0	0.312259	0.27952	0.301352
1732	2	82	0	0.287137	0.290549	0.306557
1733	1	83	1	0.291414	0.292872	0.325714
1734	1	65	0	0.317118	0.314328	0.346077
1735	2	75	0	0.231281	0.246364	0.272478
1736	1	69	0	0.353941	0.368595	0.383897
1737	1	67	0	0.308316	0.321342	0.366902
1739	1	77	0	0.180194	0.188788	0.239046
1740	1	69	0	0.279155	0.293077	0.365385
1741	2	69	0	0.326124	0.263974	0.305982
1742	1	72	0	0.362228	0.327293	0.34749
1743	1	79	0	0.315602	0.280454	0.322544
1744	2	80	0	0.268151	0.247058	0.274863
1745	2	75	0	0.37092	0.327255	0.377228
1746	1	81	0	0.362045	0.314866	0.329741
1747	2	76	0
1748	1	66	0	0.341219	0.354759	0.37463
1749	1	65	0	0.347619	0.336326	0.351438
1750	1	66	1	0.265309	0.301913	0.343133
1751	1	71	0	0.381487	0.346684	0.395116
1752	2	81	1	0.301105	0.320615	0.34782
1753	2	76	0	0.3424	0.319495	0.343657
1754	1	67	0	0.342784	0.306829	0.348027
1755	1	66	0	0.315097	0.29545	0.329055
1757	2	68	0	0.386808	0.321429	0.36243
1758	2	79	1	0.40125	0.361914	0.375668
1759	1	79	0	0.367368	0.352558	0.38628
1760	1	75	0	0.313985	0.317246	0.352482
1761	2	67	0	0.338229	0.29512	0.309961
1762	2	80	0	0.293114	0.291731	0.333027
1763	2	66	0	0.32521	0.279731	0.300519
1764	2	75	0	0.381281	0.322564	0.343682
1765	2	65	0	0.389422	0.294688	0.310782
1766	1	65	1	0.370735	0.290188	0.353988
1767	2	78	0	0.366325	0.274804	0.29386
1768	2	70	0	0.322278	0.331121	0.351258
1769	1	77	0	0.242087	0.27692	0.272947
1770	1	66	0	0.356212	0.356313	0.41655
1771	2	80	1	0.268027	0.241232	0.281257
1772	2	74	0	0.271643	0.260074	0.280521
1774	2	78	0	0.353349	0.315618	0.326853
1775	1	69	1	0.416543	0.343285	0.360864
1776	2	84	0	0.360679	0.307912	0.329277
1777	2	80	0	0.289085	0.293589	0.337538
1778	2	70	0	0.364804	0.344478	0.370299
1779	2	84	0	0.294914	0.263181	0.280759
1780	2	65	0	0.373241	0.314977	0.348292
1781	1	77	1	0.293519	0.344727	0.407694
1782	1	68	0	0.351294	0.320472	0.358834
1783	2	65	0	0.367578	0.302076	0.315129
1784	2	76	1	0.283775	0.235315	0.271603
1785	1	82	1	0.237818	0.240144	0.251747
1786	2	67	0	0.347195	0.336614	0.355627
1787	1	67	0	0.38555	0.349192	0.386008
1788	2	77	0	0.368719	0.321725	0.325437
1789	2	66	0	0.255524	0.270536	0.29057
1790	1	71	1	0.298488	0.290448	0.313639
1791	1	65	1	0.330453	0.29715	0.322999
1793	2	69	0	0.355232	0.356562	0.385017
1794	2	78	0	0.347581	0.290021	0.345455
1795	2	78	0	0.30308	0.297821	0.331195
1796	1	69	0	0.23404	0.277278	0.313425
1797	2	67	0	0.290392	0.276601	0.295353
1798	1	74	0	0.42034	0.361388	0.385197
1799	2	79	0	0.327566	0.296877	0.321457
1800	1	83	1	0.242529	0.278055	0.299736
1801	1	77	0	0.316765	0.310554	0.33852
1802	1	66	0	0.307691	0.306749	0.346515
1803	2	73	0	0.332711	0.313911	0.33146
1804	1	73	0	0.309733	0.31946	0.364356
1805	2	82	0	0.199688	0.217619	0.24517
1806	1	84	0	0.204369	0.150265	0.176087
1807	1	71	0	0.327064	0.309625	0.317041
1808	2	76	0	0.296099	0.274181	0.297404
1809	1	65	0	0.338386	0.28921	0.308109
1810	2	83	0	0.357661	0.331667	0.335704
1811	2	81	0	0.25672	0.227109	0.266677
1812	1	78	0	0.313008	0.285675	0.329086
1813	1	75	1	0.339393	0.336539	0.400377
1814	2	79	0	0.314064	0.279855	0.314539
1815	1	68	0	0.333828	0.313384	0.338695
1816	1	70	0	0.361276	0.329496	0.352456
1817	2	65	0	0.298372	0.298168	0.315487
1818	2	78	0	0.346555	0.292375	0.315835
1819	2	71	0	0.280675	0.283304	0.31712
1820	1	69	0	0.408613	0.355749	0.379669
1821	2	75	0	0.368641	0.329632	0.351397
1822	1	72	0	0.417579	0.381782	0.427411
1823	2	65	0	0.32259	0.29639	0.304767
1824	1	69	1	0.370724	0.332409	0.37572
1825	2	71	0	0.211083	0.188803	0.155198
1826	2	66	0	0.279258	0.291278	0.334714
1827	2	71	0	0.27568	0.280036	0.292458
1828	1	70	0	0.34267	0.332822	0.40973
1829	1	71	1	0.296373	0.278199	0.339857
1830	1	75	0	0.301754	0.329019	0.368161

## Sheet: Table S1.
ID	age	BMI	PBF	FPG	HbA1c	IRI	TG	HDL-C	Leptin	HOMA-IR	Adipo-IR	LHAp 5	LHAp 10
10003	54	25.5	18.7									0.00162	0.00193
10004	46	28.4	32.5	144	7	9.44	182	54	14.6	3.36	6249.28	0.00733103	0.0136298
10006	50	22.6	20.6	88	5.4	5.18	126	63	9.5	1.13	2988.86	-0.0160687	0.00528221
10007	46	21.4	11.4	96	5.6	4.27	46	74	3.4	1.01	1084.58	-0.0189558	-0.019695
10008	43	23.2	15.6	95	5.3	3.28	87	86	8	0.77	1722	-0.0171269	-0.0108882
10009	41	29.6	37.5	114	6.2	23.7	217	43	20.3	6.67	18201.6	-0.00427299	0.000254276
10010	42	21.7	20	78	5	4.19	39	72	6.7	0.81	2283.55	-0.0096779	-0.000939367
10011	43	23	20.5	105	5.7	5.48	63	72	10.2	1.42	4378.52	0.00882959	-0.00396816
10012	60	22.6	21.3	84	5.5	2.01	57	74	6.2	0.42	1551.72	0.00276571	0.00744152
10013	58	22.2	21.9	110	5.7	2.65	66	33	6.3	0.72	943.4	-0.0123466	-0.00681087
10014	43	23.5	18.5	91	5	3.49	69	71	5.8	0.78	1570.5	-0.00208445	0.00323317
10016	62	21.5	23.5	81	5.2	4.1	78	72	10.7	0.82	1066	-0.00734207	-0.0141823
10017	52	23	20.4	94	5.3	5.48	95	40	10.5	1.27	1309.72	-0.00638417	0.0043404
10018	58	19.1	15.6	97	4.9	4.03	116	83	5.7	0.97	2756.52	0.00204011	0.012027
10019	53	22.5	18.1	100	5	6.48	835	47	6	1.6	6616.08	-0.00166156	-0.000663237
10020	50	23.1	24.6	100	4.9	3.05	102	143	6.7	0.75	2458.3	-7.35385e-05	-0.00525039
10021	59	27.6	29.8	100	7.7	0.66	65	62	19.5	0.16	320.1	-0.00763916	-0.00241635
10022	46	20.7	12.5	94	5.1	5.67	138	52	4.5	1.32	2931.39	-0.0121543	-0.00174536
10023	53	21.4	18.1	70	5	3.21	316	55	5.9	0.55	590.64	-0.00352401	0.00921612
10024	42	25.7	26.4	118	6.1	4.43	173	36	5.9	1.29	1980.21	-0.013259	0.00271288
10025	58	18.9	11.4	104	5.2	3.59	129	52	5.1	0.92	1328.3	-0.00410937	0.00698042
10026	58	29.6	30.6	125	7.8	5.33	163	43	25.4	1.65	2824.9	0.00287127	0.00548485
10027	43	23.3	18.8	98	5.1	11.5	717	36	6.1	2.78	2932.5	-0.0058586	-0.00323771
10029	59	24.2	22.2	228	8.5	10	796	42	9.8	5.63	9460	0.00724293	0.0101595
10030	45	25.1	17.9	75	5.1	5.27	34	69	5	0.98	3725.89	-0.00444257	0.00214669
10031	41	32.9	40.2	144	6.1	29.5	155	45	32.2	10.49	13422.5	-0.00249657	0.00381714
10032	59	23.1	24.2	96	5.3	8.94	159	48	6.3	2.12	3897.84	-0.00383007	0.0036387
10033	48	22	17.4	79	5.2	4.78	128	44	7.3	0.93	1845.08	-0.0171546	-0.00188043
10034	47	22.7	17.7	95	5.2	5.15	79	57	5	1.21	2997.3	-0.0021729	-0.00250533
10035	54	24.8	24.6	125	6.5	5.32	113	65	7.6	1.64	3138.8	0.00633549	0.00710849
10036	59	22.7	23.1	114	5.4	5.13	81	65	17.6	1.44	1928.88	-0.000835909	0.00311493
10037	62	22.4	14.1	112	6.2	8.5	90	52	7.2	2.35	3663.5	0.00175416	-0.00293261
10038	63	27.7	36.8	141	7.2	7.83	188	44	25.5	2.73	2630.88	0.0155299	0.00315794
10039	54	24.3	23.9	134	6.6	1.58	45	87	10	0.52	984.34	-0.0106412	0.00896002
10040	61	26.6	30.5	87	6.1	12.1	118	62	18.6	2.6	3496.9	-0.000273756	0.00108623
10041	47	28	31.5	255	9.8	3.91	579	47	14.2	2.46	3217.93	0.0278417	0.0252412
10042	56	29	33.9	153	7.8	10.1	383	54	19.5	3.82	5565.1	-0.00362358	-0.00716424
10043	46	23.9	25.8	168	7.9	1.91	425	35	8.6	0.79	1247.23	-0.0147416	0.000409948
10044	59	28.5	31.9	171	7.2	8.44	507	43	8.8	3.56	7410.32	-0.00170645	0.000764696
10045	59	27.9	33.6	149	6.2	15.5	149	46	40.7	5.7	8726.5	0.00439392	0.00467298
10047	51	26.7	26.1	128	6.4	11.8	138	50	15.6	3.73	5664	-0.00397648	-0.00790803

## Sheet: Table S2.
ID	Sex	Age	DM	BMI	PBF	SMI	SFA	VFA	Hypertension	Dyslipidemia	Cerebrovascular disease	Ischemic heart disease	MMSE	Physical Activity (METs/week)	Sedentary time (hours/day)	Energy intake (kcal)	Fasting plasma glucose (mg/dL)	HbA1c (%)
1	2	76	0	18.5	25.4	4.99	112.91	42	1	1	0	0	29	41.55	2	1666.8	96	5.8
2	1	77	0	23.3	29.3	6.85	119.86	103.77	1	1	0	0	29	24.75	15	2925.4	89	6.1
3	1	67	0	21.2	18.6	7.06	123.41	75.63	1	1	0	1	30	39.6	7	3523.6	91	5.3
4	1	66	0	22.1	20.2	6.97	145.31	41	1	0	1	0	29	353.7	4	1685.9	114	5.9
5	1	79	0	23	29.9	6.57	91.41	77.64	0	0	0	0	21	24.75	15.5	1478	105	5.7
6	2	68	0	20	25	6.15	133.53	60.02	0	1	0	0	28	166.2	1.5	1242	87	5.6
7	1	74	0	26.1	33.5	7.1	242.72	68.58	0	1	0	0	28	11.62	2.5	2156.5	87	5.1
8	2	70	0	20.8	33.7	5.28	126.27	102.33	1	1	0	0	30	12.4	10	1811.7	91	5.9
9	2	73	1	25.7	31.5	6.82	78.55	138.11	1	1	0	0	29	24.75	3	2095.5	133	7.3
10	2	68	0	21	29.3	5.31	123.48	63.09	1	1	0	0	30	11.3	6	2196.6	89	5.8
11	2	81	0	18.9	16.6	5.89			1	0	0	0	29	104.25	4	2037.9	97	5.4
12	1	72	0	22.7	32.2	6.55	156.08	138.5	1	1	0	0	30	69.3	2	1782.4	91	5.3
13	1	82	0	22.2	32.7	6.22	94.67	135.91	1	1	0	0	30	46.65	10	2608.3	94	6.3
14	2	68	0	23.8	34	6.37	129	73.23	1	1	0	0	29	23.55	2	1355.6	98	5.6
15	1	69	0	25.3	30.3	7.3	208.41	86.53	1	1	0	1	29	113.3	8	2785.5	97	5.8
16	2	74	0	22.6	34.7	5.87	194.09	59.02	1	1	0	0	27	95.1	5	1340.1	98	5.9
17	2	68	0	24	33.5	6.33	223.67	54.61	1	0	0	0	30	10.6	12	1037.8	89	5.4
18	1	75	0	23.5	22.2	7.54	122.95	106.81	1	1	0	0	28	55.1	3	1412.9	125	5.7
19	2	75	0	23.6	35.9	5.96	193.69	87.48	1	1	0	0	28	23.1	4	961.6	89	5.3
21	1	72	0	25.1	26.5	7.85	100.94	77.88	0	1	0	0	27	400.5	0	2954.9	97	6.1
22	2	80	0	16.8	21.3	4.99	79.25	27.69	1	0	0	0	28	29.7	5	1097	83	5.4
23	2	65	0	22.5	24.6	7.11	116.78	48.91	0	1	0	0	30	4.13	4.5	1260.1	92	5.5
24	1	72	0	21.5	20.1	6.9	117.48	62.5	1	0	0	0	24	49.5	8	2256.3	94	5.7
26	2	68	1	28.2	41.3	6.78	247.48	141.03	0	1	0	0	28	19.2	10	1900.5	184	8.6
27	1	66	0	23.5	22.1	7.49	137.08	61.72	0	0	0	0	29	151.82	9.5	2364.2	92	5.8
28	2	78	1	25.1	37.9	5.78	214.5	62.66	0	0	0	0	28	27.55	18	2818.6	123	6.5
29	1	83	0	20	21.3	5.99	49.86	41.45	1	0	0	0	29	46.2	10	2841.8	94	5.4
30	2	67	0	17.1	21.1	5.32	63.31	32.39	0	1	0	0	29	107.4	5	1650.8	90	5.6
31	1	65	0	22.1	17.9	7.33	64.31	55.09	1	0	0	0	29	132.4	5	2235.7	89	5.1
32	1	84	0	21.9	27.2	6.64	96.39	76	0	0	0	0	24	25.13	4	2689.6	90	5.2
33	2	80	0	23.2	33.6	6.1	147.88	67.25	1	1	0	0	28	39.6	5	3067.9	88	6
34	2	72	0	17.9	16.3	5.27	53.02	16.72	1	1	0	0	27	11.55	8	1088.3	88	6
35	1	71	0	24.7	27.9	7.13	132	55.97	1	1	0	0	28	23.1	8	2893.5	88	5.7
36	1	80	0	25.7	32.7	7.35	113.53	107.97	0	1	1	0	24	1.1	3	2152.7	96	5.5
37	2	78	0	27	38.2	6.25	164.94	105.03	1	1	0	0	27	26.4	5.5	2610.1	91	5.5
38	2	82	0	19.4	26.3	5.2	114.97	42.31	0	0	0	0	30	11.55	10	2093.3	101	5.6
39	2	73	0	24.6	39.3	6.06	234.06	92.73	0	1	0	0	30	77.2	5	2011.4	92	5.5
40	2	69	1	26.2	34.6	6.55	280.59	75.83	1	1	0	0	28	139.1	2	2131.8	106	6.5
43	2	69	0	19.4	25.7	5.31	124.44	81.38	1	1	0	0	30	242	7	2127.1	104	5.5
44	1	74	0	22.6	18.4	7.84	111.53	47.5	1	1	0	0	24	9.9	8	1914.3	104	5.6
45	1	70	0	20.6	23.3	6.41	103.73	52.97	0	1	0	0	29	28.05	12	2089.7	81	5.8
46	2	68	0	20.6	31.9	4.74	105.42	43.53	1	0	0	0	24	46.2	5	1486.4	94	5.4
47	1	73	0	24.9	22.8	7.86	92.48	73.06	1	1	0	0	30	36.07	5	1841.5	86	5.8
48	2	81	0	22.5	34.3	5.7	157.84	100.97	1	1	0	1	29	6.6	5	2026.7	84	5.6
49	1	69	0	27.5	29.4	8.11	133.45	89.2	1	1	0	0	28	61.2	8	3826.2	105	6
51	1	68	0	25.9	25	8.13	145.58	113.13	1	1	0	0	27	8.25	4	1478.6	104	5.6
52	2	74	0	22.9	30.9	6.51	117.61	113.48	0	1	0	0	29	117.3	3	1784	91	5.4
53	2	69	0	21.7	26.5	6.09	113.8	45.95	1	0	0	0	30	23.1	3	2269.5	86	5.1
54	1	74	0	20.1	16.1	6.62	46.92	32.13	0	0	0	0	27	79.4	1	2316.9	91	5.6
55	2	67	1	19.2	20.9	5.77	85.91	27.41	1	1	0	0	30	38.65	4	1598.9	109	6.2
56	2	74	0	27.3	41.2	6.52	212.3	115.66	1	1	0	0	30	97	3	1225.2	100	6
57	1	65	0	22.3	21	7.48	132.98	37.91	1	0	0	0	28	155.1	3	3103	94	5.3
58	2	69	0	21.6	32.4	5.48	205.67	81.92	0	0	0	0	30	21.2	12	2690.9	88	5.3
59	2	73	0	22.7	34.6	6.04	107.77	67.31	1	0	0	0	28	51	3.5	2217.5	95	5.8
60	2	68	0	21.9	29.3	5.91	108.14	57.13	0	0	0	0	29	20.95	5	1141.8	80	5.6
61	1	71	0	24.4	21.5	8.11	127.28	73.14	1	1	0	0	27	40.5	4	1282.4	102	5.7
62	1	69	0	24.5	12.9	9.5	63.08	64.16	0	0	0	0	30	16.5	4	1560	98	5.4
63	1	68	0	21.5	24.4	6.67	128.42	100.39	0	1	0	0	29	29.9	8	2214.7	94	5.5
64	1	67	0	26.2	31.7	7.56	212.95	68.36	1	0	1	0	28	11.55	17	2301.2	82	5.2
65	2	68	0	23.6	35.1	6.12	238.66	72.83	0	1	0	0	28	23.3	3	2456.5	97	5.5
66	2	65	0	28	34.2	7.26	229.81	45.53	0	1	0	0	28	28.43	10	1542.1	90	5.4
67	2	79	0	24.2	34.2	5.94	154.38	73.61	1	1	0	0	29	13.9	3.5	1302.9	109	5.8
68	2	65	0	19.8	34.6	4.9	109.16	70.13	0	1	0	0	30	24.8	18	820.6	82	5.5
69	2	65	0	21.5	30.3	5.8	115.52	77.83	1	1	0	0	27	66.6	10	1772.8	107	6
70	1	66	0	25.9	28.2	7.67	216.52	104.17	0	1	0	0	27	41.2	3	2929.5	99	5.9
71	2	71	0	25.6	33.3	6.71	195.48	90.14	1	1	0	0	27	31.1	6	1385	111	6.1
72	2	66	1	21.4	34.1	5.14	178.59	83.55	1	1	0	0	29	23.1	3	1971.4	126	6.8
73	2	82	0	21.9	28.1	5.43	80.78	46.42	1	1	0	1	28	4.95	5	2234.4	103	5.4
74	2	81	1	25.5	40.9	5.71	169.95	112.09	1	1	0	0	29	22	13.5	996.9	124	6.6
75	2	66	0	19.5	24	5.75	181.75	41.31	0	0	0	0	29	17.9	3	2916	91	5.3
76	2	73	0	18.2	26.3	5.19	118.58	36.38	0	0	0	0	28	27.1	3	2104.7	92	5.2
77	1	74	0	24.7	32.5	6.92	111.53	107.16	1	1	0	1	30	19.8	13	1377.9	123	6.2
78	2	69	0	22.6	26.8	6.51	118.55	57.19	1	1	0	0	23	28.88	4	2112.4	101	5.7
79	2	79	1	35	52.1	6.36	270	247.19	1	1	1	0	27	39.6	5	3445.3	152	7.7
80	1	82	0	22.1	27.4	6.41	135.64	60.63	1	1	0	0	27	14.85	6.5	1515.5	94	5.4
81	1	67	0	25.6	25.4	7.89	173.42	74.06	1	1	0	0	29	81	11	1453.7	95	5.8
82	2	77	0	23.9	30.3	6.35	184.81	67.36	1	1	0	0	27	68.43	4	1949.1	96	5.5
83	2	66	0	21.6	28.6	5.8	145.92	37.81	0	1	0	0	29	27.17	2	1807	81	5.5
84	1	67	0	21.2	15.4	7.64	49.19	41.97	1	1	0	0	27	119	9	1814.1	103	5.7
85	1	69	0	18.1	13.1	6.5	63.58	31.41	0	1	0	0	28	46.2	8	2086.9	93	5.6
86	1	83	0	22.9	25.6	6.92	120.03	123.36	1	0	0	0	21	41.2	13	3473.6	89	4.8
87	2	66	0	23.6	35.8	6.06	158.52	81.34	1	1	0	0	29	23.1	10	1611.5	129	6.4
88	1	71	1	22.2	25.8	6.88	93.81	99.56	1	1	0	0	29	24.75	10	2304.9	142	6.9
89	2	67	0	17.8	23.4	5.26	127.53	26.7	0	1	0	0	29	40.5	5	1946.4	81	5.6
90	2	71	0	23.9	38.4	5.48	208.39	64.64	1	1	0	0	24	79.2	3.5	2200.5	95	5.9
91	1	80	1	25.1	34.2	6.71	132.91	73.45	1	1	0	0	30	9.9	5	2477.5	109	6.1
92	2	68	0	22	28.2	6.07	149.95	51.38	0	0	0	0	30	22.6	5.5	1634.2	94	5.3
93	1	75	0	22.2	23.8	6.87	133.94	79.13	1	1	0	0	26	42.95	10	2386.1	95	5.7
95	2	79	0	22.9	34.4	5.31	226.36	88.95	1	0	0	0	29	9.9	13	1646.9	94	5.8
96	1	82	0	20.9	22.9	6.83	71.13	62.3	0	0	0	0	26	19.8	2.5	1688.4	92	5.8
97	2	67	1	19.9	27.3	5.46	150.97	41.97	0	1	0	0	29	6.88	2	1576.1	96	6.5
98	2	77	1	32	47.9	6.66	295.48	163.08	1	1	0	0	21	16.5	5	2048.9	182	7.4
99	2	84	1	23.2	33.5	5.3	151.77	81.19	1	1	0	0	27	14.6	8	2027.4	100	6.6
100	2	83	0	19.6	21.7	5.08	67.13	22.75	1	0	1	0	26	25.8	3.5	1811.6	81	5.9
101	1	71	0	26.5	21.5	8.47	111.81	62.84	1	1	0	0	25	169.5	2	2235.8	118	6
102	1	66	0	29.2	31.8	8.38	151.09	121.92	1	1	0	1	29	57.75	10	2275.2	104	5.6
103	2	65	0	20	24.7	5.79	106.94	28.91	0	1	0	0	30	134.65	10	1828	108	7
104	2	75	0	21.8	31.3	5.68	193.06	59.17	0	1	0	0	25	118.65	10	2140	94	5.7
105	1	67	0	24.4	21.8	7.72	109.72	66.89	1	0	0	0	28	39.25	14	1639.2	106	5.1
106	1	78	0	24.7	27.3	7.17	174.84	54.59	1	1	0	0	26	25.4	12	2696.3	102	6.2
107	1	67	0	25.4	21.1	8.46	136.86	79.27	1	1	0	0	29	34.65	14	1636.9	92	5.2
108	2	79	0	20.3	28.1	5.12	89.89	51.13	1	1	0	0	27	12.6	8	2282.8	95	5.7
109	1	66	0	28.2	30.4	8.11	173.63	113.89	1	1	0	0	28	102.2	4	2847.6	160	6.2
110	2	73	0	20.5	29.1	5.8	77.23	78.45	1	1	0	0	29	21.17	15	1653.9	90	6.1
111	2	78	1	27.6	37.1	6.75	278.63	67.7	1	1	0	0	28	66.2	3	2790.8	119	7.2
113	2	65	0	24.2	29.8	6.67	94.17	66.94	0	0	0	0	30	6.6	2	1985.1	108	6.1
114	2	74	0	23.1	36	5.34	180.08	38.95	1	1	0	0	28	161.7	6	1481.6	83	5.4
116	2	82	0	22.9	25.6	6.44	71.7	49.28	0	0	0	0	28	29.2	4	1477.3	84	5.3
117	2	66	0	18.8	25.9	5.29	83.73	37.09	0	1	0	0	30	24.5	7	1995.6	101	6
118	1	69	0	20.7	10.9	7.91	36.8	28.41	1	0	0	0	27	119.8	3	2490.3	97	5.2
119	2	75	0	20.5	25.7	5.92	159.64	30.06	0	1	0	0	23	142.2	8	2055.2	94	5.5
120	1	65	0	23.1	17.1	7.61	102.08	25.08	0	0	0	0	30	83.1	4	1062.1	94	5.1
122	2	74	1	23.6	37	5.76	204.5	97	1	0	0	0	26	38.6	4	1574.2	116	6.8
123	2	69	0	18.7	29.2	4.91	122.13	52.53	0	1	0	0	30	29.1	1	1239.7	99	5.8
124	2	71	0	18.8	20.4	5.91	72.28	41.88	0	0	0	0	26	69.3	3	2795.4	88	5.4
125	2	65	0	20.2	26.5	5.53	111.14	37.73	0	1	0	0	30	23.1	10	1346.6	84	5.5
126	2	80	0	23	32.1	6.09	211.77	48.58	0	0	0	0	27	37.5	1	1950.8	84	5.4
127	1	68	1	25.9	22.6	8.61	120.72	165.75	1	1	0	0	29	31.1	5	1768.4	85	7.2
128	1	74	0	23	27.4	7.02	121.94	97.94	1	1	0	0	28	27.55	8	2498.8	122	6.2
129	1	77	0	25.9	27.8	7.77	120.45	115.52	1	1	0	0	28	34.65	14	2114.1	94	5.6
130	2	76	0	17.8	22.2	4.86	82.34	40.73	1	1	0	0	27	69.3	10	1090.1	84	5.1
132	2	68	0	23.5	35	6.05	177.97	63.56	0	1	0	0	30	84.5	6.5	1984.5	93	5.6
133	2	81	0	26.5	39	5.95	193.42	74.7	1	1	0	0	28	16.5	4	1939.2	87	5.5
135	1	74	0	22.5	29.1	6.29	163.56	84.44	1	1	0	1	26	9.9	2.5	1586.4	90	5.5
136	2	71	0	15.4	18	4.56	44.03	14.88	1	1	0	0	30	19.8	7	1921.2	90	5.3
137	1	79	0	25.1	30.3	6.72	168.98	68.17	1	0	0	0	28	48.75	5.5	2737.6	88	5.7
138	2	72	0	22.7	30.8	5.87	144.41	45.67	1	1	0	0	28	275.1	5	1570.9	86	5.1
139	1	67	1	30.3	33.5	8.45	205	109.23	1	1	0	0	27	80	10.5	2072.1	119	6.1
141	1	66	0	23.7	26.8	7.27	170.41	89.3	0	1	0	0	29	0	10	2640.2	94	5.2
142	2	76	0	17.1	20	5.44	60.53	50.08	1	0	0	0	30	2.48	4	1605.9	91	5.5
143	1	74	0	21.4	19.3	6.86	58.11	46.47	0	0	0	0	28	47.13	4.5	2053.1	96	5.6
144	2	72	0	20.5	28.3	5.62	194.73	53.78	1	0	0	0	28	13.97	5	1333.9	95	5.9
145	2	73	0	18.5	19.3	4.85	64.69	44.55	1	1	0	0	30	19.8	2	1167.2	81	5.2
146	2	80	0	22.6	34.8	5.65	175.42	62.39	1	1	0	0	29	34.65	10	1246.4	93	5.5
147	1	70	0	22.7	23.6	7.37	130.06	46.58	1	1	0	0	30	76.2	7	2153.4	123	6.1
148	1	75	1	26.7	28.5	7.8	184.33	156.52	1	1	0	1	28	31.2	6	2305.2	119	6
149	2	81	0	29.2	40.9	7.17	177.23	130.59	1	1	0	0	30	11.55	5	1585.2	92	6.1
150	2	76	0	20.7	23.6	5.82	61.86	80.05	1	1	0	1	27	8.8	5	2179.9	114	6.8
151	1	82	0	22	26.6	6.42	96.75	56.92	0	1	0	0	22	9.9	8	2905.6	93	5.8
152	2	79	1	24.9	43.6	4.85	149.88	96.25	1	1	0	0	29	27.65	8	1925.9	158	7.9
153	1	83	0	23.9	27	7.39	148.08	126.56	1	0	0	0	26	102.75	4	2856.8	95	5.4
154	2	74	1	21.9	30.8	5.89	106.13	71.08	1	1	0	1	22	19.8	4	1819.2	177	8.4
155	1	80	0	24.3	26.4	7.44	86.53	74.83	1	1	1	1	28	19.8	4	1540.1	100	5.9
156	2	75	0	21.8	28.6	6.05	197.3	54	1	1	0	0	30	31.1	6	2868	84	5.6
157	1	74	1	22.5	20.7	7.3	84.63	41.39	0	1	0	0	26	83.1	3	2122.5	167	7.2
158	2	69	0	21.3	29	5.45	199.08	49.39	1	1	0	0	27	62.83	3	1930.3	91	5.4
159	1	67	0	19.4	15.6	7.09	71.95	28.98	0	0	0	0	30	153.27	6	3897.9	87	5.3
161	2	78	0	18.2	18.8	5.38	99.86	51.13	1	0	0	0	29	135.6	1	1748.8	86	5.7
163	1	68	0	24.7	29.5	7.34	108.3	123.02	1	0	0	0	27	19.8	12	5470.2	109	5.4
164	2	74	0	19.2	23.4	5.53	48.52	38.63	0	0	0	0	28	253.7	6.5	2549.1	93	5
165	1	72	1	22.4	20.6	6.92	97.38	63.58	1	0	0	0	29	8.25	9	1685.2	182	7.2
166	1	72	0	24.9	26	7.95	185.31	114.2	1	0	0	0	27	28.95	12	1888.8	102	5.6
167	2	68	0	17.5	21.7	4.82	62.2	45.34	1	0	0	0	28	133.3	15.5	1550.3	111	5.8
169	1	73	0	23.1	20.3	7.67	101.16	81.89	1	1	0	0	29	74.65	7	1461.8	100	5.7
170	2	69	0	18.4	26.6	5.43	83.63	45.23	1	1	0	0	30	13.2	8	2178.6	88	5.5
171	1	72	0	23	20.7	7.38	128.17	81.77	1	1	0	0	30	24.75	10.5	2413.9	108	6.2
172	2	72	0	20.7	27.4	5.73	89.36	29.92	0	1	0	0	29	10.28	6	2289.2	92	6.1
173	1	82	1	19.9	21	6.44	93.08	56	1	1	0	0	30	41.25	3	2478.9	97	6.2
174	2	67	0	20.2	23.7	6	66.72	36.48	0	1	0	0	30	33.1	2	1009.2	101	5.7
175	2	68	1	20.4	31.1	5.23	206.8	65.78	0	1	0	0	30	16.5	15	1332.2	95	6.1
177	2	76	0	22	32.3	5.64	133.88	95.42	0	0	0	0	30	43.2	2	3380.7	101	5.7
178	1	70	0	23.4	30	6.63	105.88	76.98	1	0	0	0	27	66.2	2	2132.4	109	6.1
179	2	65	0	23.1	33.5	6.12	152.48	63.81	0	0	0	0	28	23.1	5	664.6	90	5.8
180	2	75	0	21.2	28.9	5.79	115.61	54.13	1	1	0	0	28	29.7	4	2657.6	100	5.7
181	1	76	0	26.1	33.2	7.16	175.14	95.14	1	1	0	0	21	4.95	10	2215.3	96	5.1
182	2	69	0	24.6	38.4	6.08	229.97	62.84	1	0	0	0	28	218	5	1652.5	87	5.6
183	1	73	1	22.9	26.9	7.2	91.14	78.45	0	0	0	0	30	33	4	1278.9	138	6.8
184	2	66	0	19.4	23.9	5.19	100.06	35.97	0	0	0	0	28	13.2	1	1185.6	88	5.6
185	2	80	0	19.5	22.3	5.7	107.42	25.53	0	1	0	0	30	17.55	4	1823.2	93	5.8
186	2	73	0	21.7	31.2	5.99	202.89	56.19	1	1	0	0	28	23.1	5	2557.4	100	6.1
187	1	78	1	26.4	23.3	8.14	233.86	114.84	1	0	0	0	28	15.4	7	2135.5	94	6.2
188	2	66	0	22.9	34.2	5.86	193.28	61.73	1	1	0	0	30	34.47	7	1213.7	84	5.3
189	1	82	0	23.2	28.6	6.63	205.2	69.23	0	1	0	0	26	85.9	10	2617.6	96	5.5
191	2	79	0	23.1	33.6	6.14	208.94	83.3	1	1	0	0	30	37.9	6	1840.5	91	6.1
192	2	78	0	21.4	28.7	5.74	110.7	78.42	1	1	0	0	30	117.3	4	2859.7	86	5.5
193	2	83	0	19.7	30.4	4.96	148.25	53.8	1	1	0	0	25	39.6	5	1697.8	107	5.7
194	2	81	0	23.2	39.1	5.46	159.45	159.81	1	1	0	0	29	46.2	3	2191.9	103	6.4
195	2	66	0	23.2	32.7	6.13	162.25	69.08	1	1	0	0	30	34.65	3	2804.3	104	5.9
196	1	68	1	23.4	23.3	7.3	72.38	115.67	1	1	0	1	29	42.85	3	1523.6	130	6.7
198	2	74	0	23.1	34.2	6.06	139.78	73.41	1	1	0	0	27	60.25	3	1608.9	83	5.5
199	2	70	0	21.6	26.2	6.31	79.7	69.81	0	1	0	0	29	15.9	4	2838.3	105	6.2
200	2	70	0	21.2	30.5	5.51	201.69	74.42	0	1	0	0	29	47.1	4	1865.1	96	5.4
201	1	80	0	29.7	38.4	7.36	178.81	121.67	1	1	0	0	24	65.7	4	1702.1	88	5.9
202	2	70	0	23.7	35.7	6.25	161.3	76.56	1	0	0	0	28	23.1	2	2444	106	5.7
203	2	71	1	26.9	40.9	6.23	269.67	153.48	1	1	0	0	30	4.95	4	2218.1	133	6.5
204	2	80	0	20.4	29.3	5.37	109.83	62.8	1	1	0	0	28	33.4	10	2606.1	92	5.8
206	1	74	0	27.8	31	7.85	134.19	95.2	1	1	0	0	26	35.1	3	2529	107	6.2
207	2	67	0	22	29.6	6.11	118.2	48.92	1	1	0	0	29	29.1	5	2301.1	94	6
208	2	68	0	18.5	23.1	5.38	120.8	20.27	0	1	0	0	29	45	5	2531.9	97	5.6
211	1	71	0	20.9	27.9	6.31	159.38	126.73	1	1	0	0	29	59.4	4	1834.8	103	6.3
212	1	68	1	21.4	20	7.18	94.09	76.03	1	0	0	0	26	46.2	2	1425.9	135	6.5
213	1	69	1	22.9	17.8	7.42	82.95	58.92	1	1	0	0	29	60.2	5	1243.4	154	6.7
214	1	67	0	22.2	18.4	7.42	117.52	42.75	1	1	0	0	30	36.67	5	2051.6	81	5.3
215	2	67	0	22.7	30.2	6.17	223.91	76.33	0	0	0	0	28	8.25	7	1083.7	102	5.5
216	2	84	1	21.1	37.5	4.49	145.22	113.47	1	1	0	0	24	8.25	1.5	1390.2	148	7.5
217	2	71	0	17.5	22.9	5.07	74.13	35.98	0	0	0	0	29	161.7	5	1386.8	93	6
218	2	72	0	20.7	25.9	5.73	168.55	62.28	1	0	0	0	29	16.92	4	1223.7	87	5.3
219	2	75	0	22.9	33.4	6.06	203.03	78.11	0	1	0	0	28	22.47	6	2093.8	99	5.9
220	1	80	0	26	32.1	7.43	217.27	129.19	1	0	0	0	28	34.65	12	4113.9	112	5.9
221	2	73	0	23.4	33.9	6.07	259.06	66.33	1	1	0	0	30	19.8	9	1889.2	97	5.6
222	2	82	0	27.2	42.5	6.23	268.61	107.08	1	0	0	0	27	4.95	10	1250.2	104	6.1
224	2	81	0	21.3	32.3	5.73	232.45	76.25	0	1	0	0	28	6.95	8	1066.8	88	5.6
225	2	67	0	25.5	35.3	6.65	245.88	84.22	0	0	0	0	29	26.25	6	1596.6	97	5.3
226	1	69	0	29.4	33.3	8.2	185.31	275.08	1	1	0	0	29	37.2	8	1650.3	109	5.9
227	1	73	0	25.8	26	8.06	183.47	57.58	0	0	0	0	28	51.1	10	3522.9	103	5.2
228	1	82	0	22.7	27.4	6.39	120.16	73.92	1	0	0	0	28	57.75	3.5	2322.2	108	5.4
231	2	65	0	19.2	27.2	5.41	101.47	43.14	0	1	0	0	29	5.5	2.5	2208.1	82	5.6
232	2	75	0	19.1	25.9	5.45	130.8	40.86	0	0	0	0	26	19.8	12	1376.7	101	5.7
233	2	76	0	21.7	36.6	4.92	205.02	63.61	0	0	0	0	27	20.5	5	1886.8	95	5.7
234	2	77	0	18	29.7	4.51	121.06	52.47	1	1	0	0	28	59.1	8	2161.4	81	5.6
235	1	71	0	23.2	25.6	7.2	107.86	88.55	1	1	0	0	29	23.1	3	2040.5	132	6.3
236	2	78	0	25.8	40.1	6	239.2	134.53	0	0	0	0	30	27.1	0.5	1774.9	87	5.6
237	2	83	0	20.1	30	5.53	135.36	43.92	1	0	0	0	25	11	2	1931.1	82	5.3
238	2	72	0	22	26.3	5.95	182.89	34.63	0	0	0	0	27	64.3	4	2333	93	5.5
239	1	70	0	22.3	21.7	7.23	142.09	62.84	1	0	0	0	29	16.5	8	1675.2	89	5.1
240	1	82	0	25.1	27.3	8.08	167.09	139.91	1	1	0	1	30	39.1	4	2801.9	102	5.6
241	2	79	0	25.6	36.3	6.44	215.61	186.47	1	1	0	0	27	9.9	7	1694.9	93	5.4
242	2	78	0	22.7	34.4	6.12	229.06	94.53	0	1	0	0	29	34.65	6	1769.7	92	5.6
245	2	84	0	23.8	32.7	5.8	191.27	96.88	1	1	0	1	29	35	5	1566.1	102	5.9
246	2	67	0	19.1	19.8	5.9	54.14	47.69	1	0	0	0	29	43.8	1	1796.6	95	5.4
247	1	69	0	24.5	22.9	7.9	131.61	100.3	1	1	0	0	28	8.95	4	2405	92	5.4
248	2	81	1	24.3	40.5	5.35	107.95	121.61	1	1	0	0	29	0	12	2093.9	88	8.9
250	1	77	0	24.2	22	7.85	121.8	68.05	1	1	0	0	25	46.2	6	3206.9	85	5.7
252	1	76	1	18.6	19.4	7.3	58.47	97.42	1	0	0	0	28	13.2	14	1825.6	154	6.3
254	2	69	0	21	21.9	6.11	104.11	39.03	1	0	0	0	28	24.75	4	1592.2	95	5.4
255	2	76	0	26.9	40.4	6.25	272.47	120.91	1	1	0	0	24	16.5	5	2059.8	102	6.1
256	2	73	0	21.1	30.1	5.36	145.41	60.69	0	0	0	0	28	69.6	5	1701.6	97	6
257	1	80	0	21.5	23.4	6.74	127.61	79.67	1	0	0	0	30	368.25	0.5	3204.3	101	5.5
258	2	74	0	20.7	24.3	5.3	110.2	36.73	0	1	0	0	26	195.5	4	1535.9	86	6.1
259	1	66	1	27.6	31.1	8.36	266.75	206.03	0	1	0	0	27	23.1	14	2700	143	6.5
260	2	74	0	22.5	34.5	5.62	257.28	54.67	1	1	0	0	26	29.27	6	1567	100	5.8
261	1	79	0	21.8	21	6.87	101.69	70.61	1	0	0	0	27	196.8	3	2149.3	95	5.4
262	2	72	0	21.6	30.6	6.03	208.03	63.52	0	0	0	0	27	59.1	8	2018.6	100	6
263	1	72	0	20.6	17.1	7.3	57.34	24.06	0	0	0	0	27	66.2	5	1896.6	104	5.8
264	2	82	0	24.5	39.9	5.39	176.89	80.19	0	0	0	0	26	69.1	10	1211.6	97	5.8
265	1	76	1	21.9	25.7	6.43	84.47	105.73	1	1	0	0	30	69.3	10	1418.1	156	8
266	2	76	0	19.5	26.5	5.72	111.73	23.8	0	1	0	0	30	66.75	15.5	2627.7	89	5.6
267	2	84	1	25.8	46.1	5.09	260.67	121.44	1	1	0	1	27	99	5	1893.5	135	6.4
268	2	80	0	20.2	29.3	5.77	141.88	66.25	0	0	0	0	30	70.65	5.5	2378.1	94	5.5
269	1	77	1				149.73	147.23	1	0	0	0	30	23.1	8	2888.5	89	6.9
270	2	82	0	18.4	17.1	5.05	55.31	33.03	1	1	0	0	28	63.55	1.5	1629.1	91	5.6
271	2	82	0	35.2	49.8	7.55	310.44	185.91	1	1	0	0	27	14.85	15	1205.2	102	5.6
272	1	80	0	20.2	16.6	6.9	53.48	56.97	1	0	0	0	27	4.95	5	2202.5	88	5.6
273	2	65	0	21.6	29.2	6.24	166.63	73.42	0	1	0	0	28	47.7	7	2584.9	84	5.3
274	2	76	0	15.9	22.7	3.95	52.7	32.3	1	1	0	0	29	54.2	8	1357.3	86	6
275	2	79	0	18.2	23.4	4.88	114.7	31.72	0	0	0	0	28	19.8	8	1988	103	6.2
276	2	71	0	24.5	35.8	6.13	132.61	113.98	0	1	0	0	29	69.3	12	1795.2	93	5.9
277	1	71	0	20.6	18.1	6.71	58.11	70.53	0	1	0	0	29	43.1	7	1315.7	90	5.5
278	1	69	0	22.5	23.4	6.9	156.41	69.83	0	0	0	0	28	115.5	4.5	2312.6	111	5.6
279	1	75	0	23.5	18.4	7.94	73.97	102.58	1	1	0	0	27	125.7	7	2340.6	90	5.3
280	2	77	0	24	33.7	5.9	238.44	51.41	1	1	0	0	27	35.1	5	1499.4	99	6
281	1	66	0	23.3	17	8.14	107.78	59.56	1	1	0	1	27	46.2	7	3299.9	95	4.9
282	2	77	1	18.4	12.8	5.82	45.58	22.45	1	0	0	0	28	11.55	14	1579.5	164	9.6
283	1	79	0	27.3	29	8.3	166.16	133.25	1	1	0	0	26	27.1	1	3446.4	97	5.7
284	1	79	1	25.8	29.2	7.91	158.63	154	1	1	0	0	28	0	16	1549.8	111	6
285	2	73	1	20.8	27.8	5.66	80.81	51.55	1	1	0	0	26	8.28	6.5	1745.8	203	8.2
286	2	82	0	19.5	25.1	5.37	130.39	64.13	0	0	0	0	26	3.3	5	2071.6	80	5.7
289	2	79	0	23.9	33	6.09	161.92	99.23	1	1	0	0	30	25.13	6.5	1723	90	5.9
290	1	80	0	20.8	19.9	7.29	110.42	66.02	1	1	0	1	26	24.75	3	1844.2	94	5.8
291	1	65	0	22.5	16.6	7.66	94.77	45.64	1	1	0	0	30	4.4	12	1605.7	93	5.4
292	2	75	0	21.2	34	5.45	168.86	60.88	1	1	0	0	30	39.6	4	2404	101	5.7
293	1	65	0	22.4	24.7	6.96	121.36	62.53	1	1	0	0	29	22.85	16	1297.6	92	5.5
294	2	78	0	25.6	41.4	5.99	286.66	104.38	0	0	0	0	27	6.6	9	3399.8	104	5.6
296	1	77	0	19.6	15.5	7.13	60.02	29.98	1	1	0	0	26	31.8	5	2895.7	93	5.6
298	1	79	0	25.2	30.6	7.11	143.44	85.09	1	1	1	0	27	34.65	4.33	1882.5	92	5.4
299	2	81	0	20.1	30.4	5.41	146.02	59.45	1	0	0	0	24	29.7	5	2191.1	89	5.2
300	1	67	0	19.2	17	6.76	79.91	57.95	0	1	0	0	29	54.92	7.5	2211	101	5.7
301	1	79	0	32.1	35.1	8.96	205.97	164.47	1	0	0	1	29	8.25	18	2042.7	110	6.5
302	2	80	0	22.2	28.2	6.11	149.34	67.5	1	1	0	1	28	9.9	2	2255.9	93	5.9
303	2	80	0	21.3	29.3	5.1	139.53	34.25	1	1	0	0	28	6.3	2.5	1660.4	83	5
304	2	80	0	25.3	42.9	4.81	199.2	84.86	1	1	0	0	27	13.2	10	1427.2	96	5.6
305	2	73	0	28	39.1	6.85	283.27	66.02	0	0	0	0	28	35.4	5	1803.4	94	5.7
306	1	79	0	24.7	23.9	7.49	101.92	68.78	0	1	0	0	22	205.7	6	1698	99	5.3
307	2	65	0	23	32.9	5.95	179.66	52.36	0	0	0	0	30	79.1	8	1857.9	95	5.6
309	1	69	1	23.6	24.5	7.33	110.34	129.84	1	1	0	0	29	48.25	2	2250.1	139	7.3
311	2	78	0	28.9	39.7	6.77	267.77	72.2	1	1	0	0	28	13.75	10	1574.7	108	6.2
312	2	75	0	18.8	22.2	5.27	59.05	16.8	0	0	0	0	27	25.55	10	1467.8	95	6
313	1	75	0	22.5	23.6	7.09	139.08	82.3	1	1	0	0	26	16.5	5	1902.2	101	5.6
314	2	73	1	32.8	46.6	6.77	310.06	164.52	1	1	0	0	30	13.5	3	1460.8	102	6.2
316	2	67	0	17.9	15.9	5.73	37.03	33.89	0	0	0	0	26	62.65	8	1585.4	84	5.5
318	2	81	0	19.9	32.9	4.56	132.52	64.73	1	1	0	0	29	34.65	12	1223.2	89	6.2
319	1	72	0	21.9	26.4	6.26	118.41	75.67	1	1	0	0	28	43.8	7	1090.5	90	5.6
320	1	68	0	22	20.2	7.47	79.28	80.55	1	1	0	0	27	6.6	6	1992	98	6
321	2	70	0	17.5	20.5	5.43	105.98	33.98	0	1	0	0	28	27.8	5	1586.1	90	5.5
322	2	76	0	15.5	13.6	4.93	75.91	11.47	1	0	0	0	27	77.7	2	2277	91	5.8
323	1	67	0	25.9	26.5	8.04	92.66	136.41	1	1	0	0	27	55.8	9	1618.3	122	6.3
327	2	72	1	27.4	40.4	6.58	269.27	124.88	1	1	0	0	28	13.2	3	1574.7	135	6.8
329	2	78	0	16.8	19.5	5.33	64.92	36.55	1	0	0	0	28	126.2	4	2628.2	90	5.8
330	1	65	0	26.9	29.6	8.15	168.81	83.06	0	1	0	0	27	21.9	1	1658.7	87	5.6
331	2	76	0	25.7	44.5	5.42	229.77	92.5	1	1	0	0	27	4.95	3	2651.5	88	5.8
332	1	77	0	22.4	24	6.82	103.38	104.5	1	1	0	0	26	41.65	4	2571.5	101	5.2
333	2	78	0	29.4	39.9	6.82	167.22	111.56	1	1	0	0	27	84.75	7	1734.9	90	5.5
334	2	67	0	24.3	32.6	6.28	223.55	57.09	0	1	0	0	28	11.58	7	1750	94	5.7
335	1	70	0	23.9	24.7	7.62	115.58	98.95	1	1	0	0	29	0	3	2003.4	106	6.1
336	2	75	1	20.1	25.7	5.14	148.08	36.28	0	1	0	0	26	26.4	4	1505.5	157	7.5
337	1	66	0	36.6	40	9.83	248.48	216.83	1	1	0	0	29	0	18	2511.2	97	6.2
339	2	77	0	20.2	29.4	5.22	148.59	70.14	1	1	0	0	28	13.2	3	1043.8	99	6
340	2	68	0	19.4	19.4	5.63	87.81	28.16	1	1	0	0	27	15.4	3	1760.9	85	5.6
341	1	75	0	23.1	24.3	7.31	81.33	84.41	1	0	0	0	25	0	3	1857.5	97	5.8
342	1	67	1	29.9	37.3	8.06	211.88	132.84	1	1	0	0	30	71.6	4	2869.4	156	7.5
343	2	69	0	23	29.7	6.44	141.92	163.75	0	1	0	0	30	130.2	8	2128.1	106	5.5
344	2	72	0	24.4	37.5	5.76	209.33	116.67	1	1	0	0	27	25.2	2	1322.7	94	5.7
345	1	74	0	20.8	14.4	7.86	108.91	32.67	0	0	0	0	23	79.2	7	2343.7	89	5.6
346	2	74	0	22.4	38.3	5.11	158.8	99.63	0	1	0	0	26	16.8	3	1890.1	96	6
347	2	70	0	18.8	19.2	5.93	43.22	19.39	1	1	0	0	24	91.8	1	2540.9	83	5.6
349	2	69	0	21.6	32	5.64	151.61	82.17	1	1	0	0	28	15.4	10	2388.5	100	5.9
350	2	76	0	25	40.5	5.94	205.38	135.05	0	1	0	0	30	9.9	4	3301.9	100	5.8
351	2	75	0	17.3	25.5	4.79	96.84	70.08	1	1	0	0	27	79.1	4	1816.2	87	5.6
352	2	80	0	23.5	33.7	5.94	108.3	86.22	1	1	0	0	21	44.5	1	938.8	108	6.4
353	2	82	1	21.1	28.6	5.61	126.16	91.53	1	1	0	1	27	24.75	5	1523.5	93	6.2
354	2	78	0	27.5	38.9	5.83	209.13	98.45	1	1	0	0	29	171.5	3	1183	97	5.8
355	1	79	0	25.9	30.9	7.34	111.58	105.75	1	1	1	0	29	93.5	3	1462	90	6.2
356	1	65	0	23.6	24.6	7.92	191.94	79.94	1	0	0	0	29	12.57	10	1950.1	99	5.4
357	2	75	0	23.9	35.8	5.36	149.39	43	1	1	0	0	27	39.1	1	1864.7	114	6
359	2	79	0	15.7	19.9	4.43	82.72	24.09	0	0	0	0	23	334.6	1	1848.8	92	6
360	1	78	0	20.5	27.5	6.37	89.31	86.7	0	0	0	0	29	34.65	12	1510.1	94	5.6
361	1	72	0	23	15.6	8.2	96.89	32.39	1	1	0	0	27	84.75	5	1344.6	95	5.7
362	2	82	0	30	41.7	6.49	200.7	111.5	1	1	0	0	22	3.3	2	1584.6	95	6.1
364	1	70	0	22.4	21	7.07	123.63	112.48	1	1	0	0	28	17.2	12	2404.4	106	6.6
365	2	76	0	23.5	36.5	5.62	205.97	100.59	0	1	0	0	30	70.2	16	2730.6	103	5
366	2	84	0	26.4	37.6	6.08	253.19	91.17	1	1	0	0	28	25.9	5.5	1602.3	100	5.6
367	2	81	0	21.9	29.5	5.41	101.81	54.38	1	0	0	0	28	34.65	10	1454.5	86	5.7
369	1	77	0	25.4	30.3	7.48	179.69	146.2	1	1	0	0	26	10.28	10	2152.8	106	5.4
370	2	67	0	18.6	17.5	6.15	105.73	36.05	0	1	0	0	29	92.4	4	2295	93	5.7
371	1	69	0	23.2	19.1	7.96	128.69	81.36	1	1	0	0	28	16.5	6	2166.9	119	6.1
372	2	69	0	25.6	35.3	6.79	269.25	65.19	0	0	0	0	30	35.1	3	1782.8	99	6.2
373	1	70	0	18.1	11.3	6.92	37.69	32.31	1	0	0	0	29	81	3	1571	86	5.5
374	2	74	0	19.6	22.3	5.66	91.98	64.48	0	1	0	0	29	23.1	4	1605.8	101	6.4
375	2	68	0	19.5	28	5.55	147.59	70.27	0	1	0	0	30	35.1	5	1605.4	89	5.6
376	2	68	0	21.1	22.8	6.33	139.53	46.09	1	1	0	0	28	54.2	6	2225.6	92	5.5
377	1	75	0	21.1	23.2	6.86	103.63	93.06	1	1	0	0	26	127.4	3	2045.4	95	6.1
379	2	67	1	31.2	44.2	7.14	199.44	184.8	1	1	0	0	30	51.1	8	1361.4	157	7.6
380	1	66	1	24.1	31.8	6.69	131.72	123.95	1	1	0	0	25	1.1	5	2461.3	124	7
381	1	74	0	26.8	22.5	8.75	129.28	86.2	1	0	0	0	26	55.1	9	2416.4	135	6.3
382	1	78	0	20.4	15.4	7.35	67.72	77.48	0	1	0	0	25	43.8	4	2028.5	96	6.2
383	2	73	0	23.1	34.4	5.64	169.06	61.69	1	0	0	0	29	52.2	4	1355.4	100	5.8
385	2	74	0	20.4	34.2	5.21	128.22	45.22	0	0	0	0	26	8.25	3	1811.4	103	6.1
386	1	68	0	27.3	31.1	8	183.27	107.75	1	0	0	0	27	13.2	16	1667.1	100	5.8
387	1	69	0	24.5	22	7.9	122.95	80.2	1	1	0	0	30	24	6	1842.5	93	5.4
388	1	82	0	24.6	26.7	7.69	127.03	130.88	1	0	0	0	25	29.7	8	2906.1	114	5.9
389	2	68	0	24.7	40.3	5.88	229.55	106.97	1	1	0	0	28	13.2	5	2212.8	103	5.4
390	1	67	0	32.1	31.8	9.1	254.06	209.94	1	1	0	0	29	37.2	8	1588.1	121	5.8
391	1	75	0	19.6	14.1	7.28	58.98	47.5	0	0	0	0	28	19.8	3	3150.9	114	5.5
392	2	72	0	28.6	44.8	5.5	209.52	115.28	1	0	0	0	29	8.25	5	1777.1	104	5.8
394	2	65	0	25	33.3	7.01	237.58	64.53	1	1	0	0	30	19.3	6	1504.2	91	5.3
395	2	70	0	22.7	31.5	5.87	186.77	92.84	0	1	0	0	29	35.3	4	1834.4	92	5.8
396	1	73	0	23.4	21.9	7.46	118.66	101.53	0	0	0	0	29	58.65	5	2046.4	90	5.2
397	2	65	0	21.1	27.3	5.82	154.45	37.61	0	1	0	0	27	29.55	4	681.2	87	5.5
398	1	84	0	23.5	28.2	6.98	121.22	86.98	1	1	0	0	28	23.1	8	1536.1	97	5.2
400	1	67	0	23.1	21.7	7.55	119.09	76.7	1	0	0	0	29	39.6	10	1485.8	111	6.3
402	2	74	0	21.8	25.6	6.12	167.34	53.94	1	1	0	0	30	192.85	14	1816.4	99	5.7
403	1	73	0	30.4	34.9	8.23	179.81	251.2	1	0	0	0	28	66.5	3.5	1335.1	98	5.3
404	2	69	0	20.2	17.9	6.43	103.73	38.16	0	0	0	0	29	41.5	1	1611.7	89	5.7
406	2	82	0	20	27.1	5.44	176.09	52.53	0	1	0	0	24	34.65	3.5	2338.3	100	5.7
407	1	67	0	25.7	26.4	7.58	160.31	125.78	0	0	0	0	27	131.5	4	2088.9	104	6.2
408	2	72	0	20.9	30.2	5.15	105.03	50.09	1	1	0	0	29	79.55	4	1719.1	91	5.7
411	2	67	0	23.3	29.3	6.42	153.33	77.86	0	1	0	0	29	40.95	2.5	2112.1	93	6.1
412	2	75	0	21.9	24.8	6.27	206.09	46.53	1	0	0	0	26	78.65	8	1617.7	78	5.8
413	2	76	0	25.9	33.5	6.59	244.31	54.53	1	0	0	0	21	39.6	1	1176.5	93	5.3
414	2	68	0	18.6	22.4	5.34	121.95	53.25	0	0	0	0	30	30.22	5	2036.1	88	4.9
415	1	84	0	24.5	25.9	7.51	123.55	130.3	1	1	0	0	26	27.8	10	2676.3	95	6.1
416	2	80	0	22.8	36.2	5.56	143.56	87.55	1	1	0	0	28	69.3	15	1792	94	5.8
418	2	73	0	21	31.6	5.73	150.67	64.75	1	1	0	0	30	29.1	6	2057.7	85	5.8
419	1	65	0	21.5	13.4	7.78	66.02	46.69	0	0	0	0	30	34.65	9	3351.2	89	5.3
420	2	67	0	23.4	35.2	5.83	185.28	74.05	0	1	0	0	28	23.1	3	1839.7	89	5.9
421	2	71	0	21.5	31	5.72	125.47	52.22	1	1	0	0	29	54.2	6	1257	109	6.1
422	2	72	0	26.3	35	6.74	259.56	48.7	0	0	0	0	30	22.6	5	3031	88	5.5
423	2	69	0	21.8	29.2	6.35	149.06	43.73	0	0	0	0	30	43.55	7	1742.6	87	5.4
424	1	76	1	22.6	27	7.09	95.53	113.08	0	1	0	0	30	19.8	8	2094.4	119	6.2
425	1	71	0	20.7	24.7	6.66	117.06	89.38	1	1	0	0	29	41.33	12	3595.8	109	5.7
426	2	70	0	15.7	16.6	4.56	71.5	26.13	1	0	1	0	28	163.5	5	3023.1	88	5.7
428	2	83	1	22.5	31.3	5.62	101.3	105.98	1	1	0	1	30	11.55	4	1220.5	89	6.1
429	2	77	1	29	43.6	6.14	275.38	134	1	1	0	0	26	16.5	4	2245	111	6.7
430	1	72	0	22.3	22.5	7.07	75.42	87.39	1	0	0	0	27	95.8	8.5	2847.8	106	5.5
431	2	68	0	20.2	24.5	5.85	117.94	49.28	1	1	0	0	27	59.1	5	1831.1	96	5.9
432	1	81	0	22.8	24.5	7.41	110.56	89.86	1	1	0	0	27	2.2	14	1713	93	5.5
433	2	75	0	19.8	30.9	5.26	117.42	46.3	1	0	0	0	27	15.4	5	1075.2	83	5.6
434	2	75	0	21.5	26.9	6.17	134.77	65.91	0	1	0	0	26	31.1	3	1295.9	97	5.9
435	2	70	0	25.2	41.1	5.87	218.77	81.06	1	1	0	0	28	64.25	3	1769.5	118	6.2
436	1	73	0	21.9	24	6.94	107.36	66.7	1	1	0	0	30	19	3	1868.2	93	6.1
439	1	83	0	18.7	21.1	5.77	97.58	42.44	1	0	0	0	27	34.5	2.5	2132.1	93	5.6
441	1	67	0	19	15.9	6.97	79.67	40.17	1	0	0	0	28	0	10	2055.3	98	5.1
442	2	75	0	25	40.8	5.79	251.05	161.27	1	1	0	0	27	63.1	5	2743.5	116	6.3
443	1	80	1	20.1	17.6	7.12	71.19	52	1	1	1	0	28	26.95	4	1679.9	108	6.5
444	1	76	0	21.1	21.2	6.85	114.06	60.14	1	0	0	1	28	19.9	10	2163.4	99	5.6
445	2	76	0	22.4	32.5	5.9	233.77	43.47	1	0	0	0	26	39.6	10	1772.6	83	5.4
446	2	83	0	23.2	35.4	5.35	209.47	83.2	0	1	0	1	29	9.9	4	1347	84	5.2
447	1	65	0	24.3	26.8	7.44	176.34	82.16	1	1	0	1	28	44.95	5	1452.9	87	5
448	1	70	0	23	23.9	7.31	123.97	107.66	1	0	0	0	29	45.2	4	937.9	102	5.6
449	2	66	1	15.4	13	5.31	41.75	16.13	1	1	0	0	28	227.1	4	2395	88	6.5
451	2	76	0	27.7	34.9	6.86	127.27	117.88	1	0	0	0	25	99.3	3.5	1691.8	92	5.8
452	2	76	0	23.8	32.7	6.19	195.38	77.91	1	1	0	0	27	48.75	1.5	2084.4	91	6
453	1	65	0	26.1	25.6	7.84	163.06	89.77	1	1	0	0	30	28	5	2198.3	100	5.5
454	2	66	0	22.6	33.7	5.89	257.27	54.97	0	1	0	0	28	8.8	10	1359.2	90	5.5
455	2	74	0	21.6	30.6	5.62	227.77	61.3	0	1	0	0	29	9.9	3	1540.7	97	6.1
456	1	78	0	21.2	22.2	6.57	93.75	50.11	1	0	0	0	29	23.1	3	2444.4	88	5.1
457	2	69	0	18.8	21	5.77	67.94	25.94	1	1	0	0	29	38.65	2.5	1550.4	80	5.6
458	2	66	0	16.8	18.2	5.11	73.75	35.97	0	0	0	0	30	95.1	6	2097.7	88	5.6
459	2	80	0	21.9	32.8	5.36	183.47	71	1	1	0	0	30	13.2	3	1433.7	94	5.9
462	2	75	0	23.3	33.2	5.91	228.77	69.52	0	1	0	0	25	69.7	3.67	1942	97	5.6
463	2	69	0	23	33.2	6	179.72	103.05	1	1	0	0	28	57.75	5	1530.7	104	5.6
464	2	74	0	23.8	30.6	6.07	184.2	40.86	1	1	0	0	30	11	12	2196.1	84	5.2
465	2	67	0	26	35.1	6.7	219.02	106.31	0	1	0	0	28	13.2	6	1399.3	97	5.5
466	2	70	0	25	37.9	6.27	262.91	110.42	1	1	0	0	29	99	6	1290.5	111	6.2
467	2	69	0	20.8	30.4	5.29	213.2	21	0	1	0	0	30	23.55	7	988.2	88	5.5
469	2	74	1	19.1	18.5	6.23	86.78	66.84	1	1	0	0	28	19.3	8	1975.4	120	7.3
472	1	75	0	24.5	24.7	7.34	158.53	64.38	1	0	0	0	29	77.1	5	1329.8	92	5.5
473	2	67	0	21.6	28.7	5.82	134.36	34.38	0	1	0	0	30	134.4	5	1536	89	5.5
474	2	72	0	23.8	32.6	5.8	243.13	81.44	1	0	0	0	24	53.2	4	1845.8	97	5.3
475	1	74	0	21.7	20.6	7.01	103.92	27.34	1	1	0	0	28	3.3	5	2953.7	123	6.2
476	2	69	0	25.1	41.5	5.47	267.5	77.31	0	1	0	0	26	23.1	4	1022.4	96	5.6
477	1	72	0	29.4	36.3	8.03	200.47	142.59	1	1	0	1	25	24.95	5	1242.9	107	6.5
478	2	67	0	17.5	19.7	5.24	49.22	26.13	0	0	0	0	28	23.1	10	623.5	92	5.5
479	1	82	0	27.8	32.8	7.55	245.19	126.66	0	1	0	0	24	7.7	12	999.8	98	5.5
480	1	78	1	25.6	26.5	8.11	132.27	86.09	1	0	0	0	29	39.8	15	1699.7	134	6.5
481	1	72	0	19.1	15.8	6.7	74.16	58.53	1	0	0	0	30	46.2	12	2134.6	107	5.5
482	1	69	1	26.5	33.5	7.16	235.05	148.48	1	1	0	0	28	19.8	3	1737.7	185	7.7
483	2	69	0	17.6	18.7	5.43	72.36	26.72	0	0	0	0	27	43.98	0.5	3536.9	87	4.5
484	1	65	0	23.9	24.2	7.66	114.52	67.17	1	0	0	0	30	31.1	8	1524.8	92	5.4
485	2	65	0	23.1	35.2	5.72	203.48	69.97	1	1	0	0	30	19.8	3	1579.5	93	5.9
488	1	77	0	26.1	25.1	8.12	111.48	141.44	1	0	0	0	25	69.3	2	1838.7	103	5
490	2	75	1	19.7	23.2	5.54	41.23	45.89	1	0	0	0	26	14.85	4	1286.6	154	6.7
491	2	83	1	21.4	33.9	5.23	161.3	54.25	1	0	0	0	26	6.6	4	2082.4	137	6.8
492	1	76	1	25.6	26.6	7.98	137.64	120.44	1	1	0	1	25	15.4	3	1568.4	109	6.4
493	1	65	0	27.4	36.2	7.45	188.66	139.16	1	0	0	0	30	16.5	2	1187.3	110	5.3
494	1	65	0	21.9	19.6	7.44	119.98	46.73	1	0	0	0	27	34.65	3	2306.7	100	5.3
495	2	75	0	20.4	26.4	5.85	95.13	51.52	1	1	0	0	29	7.3	9	1662.3	90	5.6
496	1	65	0	19.5	14.7	7.02	99.16	59.61	0	1	0	0	30	26.8	5	2427.2	90	5.8
497	2	81	0	22.8	36.1	5.37	172.47	70.42	1	1	0	0	27	130.65	1	1121.1	102	5.6
498	2	78	0	23	30.4	5.95	187.97	62.06	1	1	0	0	28	203.1	5	2184.9	91	5.3
500	2	68	0	26.2	37.5	6.49	228.08	81.98	0	1	0	0	26	15.9	5.5	1993.3	95	5.6
501	1	73	0	16.2	5.1	6.84	36.89	18.92	0	0	0	0	27	27.17	1	1886.2	93	6.1
502	1	65	0	24.7	19.3	8.04	232.3	68.25	1	0	0	0	29	97.53	7	2127.6	95	5.7
503	2	74	0	22.5	37.3	5.7	192.59	103.08	0	1	0	0	26	3.3	4	999.9	105	6
504	2	67	0	20	27.2	5.31	99.36	48.92	1	0	0	0	29	0	2	1626.1	90	5.9
505	1	73	0	22.1	21.3	7.25	75.33	75.41	0	1	0	0	29	34.65	2	2185	105	5.8
506	2	78	0	22.9	32.3	5.98	173.08	95.16	1	1	0	0	24	16.5	2	1864.9	89	5.2
507	2	84	0	22.8	34.1	5.88	266.92	74.88	1	1	0	0	23	46.4	1	2335.3	100	5.5
508	1	67	0	20.5	17.1	7.22	118.14	51.36	0	0	0	0	28	25.2	3	1312	96	5.4
509	2	67	0	21.5	31.3	5.73	178.06	28.97	0	1	0	0	28	35.55	3	2370.7	93	5.7
511	2	82	0	25.8	33.9	6.79	245.19	139.81	1	1	0	0	29	24.25	8	2653	102	5.9
512	2	65	0	25.6	34.9	6.63	228.63	106.25	1	1	1	0	28	40.4	4	1262.5	104	6.1
513	1	75	0	27.7	33	7.64	229.14	85.03	1	0	0	1	23	16.5	5	2056.6	102	5.8
514	1	70	0	21.2	18.2	7.26	92.36	76.27	1	0	0	0	26	129.9	14	2231.4	93	6
515	2	65	0	19.9	25	5.83	140.06	38.56	1	0	0	0	29	16.5	3	1151.2	93	5.4
517	2	67	0	20.5	31.7	5.47	120.31	83.42	1	0	0	0	28	28.25	5	1424.1	103	5.7
518	2	75	0	21.6	30.7	5.97	98.8	93.14	1	1	0	0	24	122.4	5	1131.3	94	5.9
519	1	74	0	23	26.3	7.27	144.16	90.36	1	0	0	0	25	16.5	10	3141.4	96	5.6
520	1	79	0	25.5	31	7.17	175.33	138.69	1	0	0	0	27	8.8	6	1128	85	5.2
521	1	78	0	20.5	15	7.14	115.2	72.95	1	1	0	0	30	35.98	14	3413.6	101	6.1
524	1	78	0	21.9	25.8	6.94	106.36	41.72	1	1	0	0	24	287.1	1	1504.5	91	5.6
525	1	75	1	25.7	30.5	7.61	135.69	126.27	1	0	0	0	27	202.5	5	1953.6	122	6.6
526	1	65	0	20.5	18.2	7.42	76.91	73.36	1	1	0	0	27	20.47	10	2689.8	103	5.3
527	2	84	0	19	22	4.77	103.8	21.14	0	0	0	0	28	43.1	3	1981.9	84	5.7
528	1	77	1	24.1	26.3	7.29	98.81	93.39	1	1	0	0	27	28.5	4	2099.6	125	6.8
529	2	77	0	21.7	33.8	5.51	175.14	61.55	1	1	0	0	28	20.8	5	1878.6	89	5.7
530	1	74	0	17.9	13.2	6.49	51.78	41.8	1	1	0	0	26	55.4	3.5	2508.2	81	5.3
532	2	76	0	22.2	23.7	6.38	157.34	55.28	0	1	0	0	27	203.1	1	2407.5	96	5.8
533	2	70	0	28.8	40.4	7.32	236.5	153.28	1	1	0	1	30	4	3	2182.6	93	5.6
534	2	77	0	27.6	37.6	6.86	306.08	154.08	1	1	0	0	29	31.8	5	1484.7	119	6.2
535	2	73	0	24.6	37.1	5.92	208.63	85.3	1	1	0	0	30	4.95	12	997.9	87	5.4
536	1	68	0	25.6	31.1	7.69	192.11	153.91	1	1	0	0	28	12	11	2349.2	101	6.3
537	2	68	0	19.3	30.5	5.21	112.84	45.53	0	0	0	0	30	286.6	5	2497.6	88	5.9
538	2	71	1	20	24.9	5.56	136.8	69.66	1	1	0	1	25	12.22	4	1721.6	125	7.3
540	1	80	0	29.6	33.9	8.39	134.38	183.47	1	1	0	0	28	41.9	10.5	1476.5	125	6.5
541	2	76	0	25.4	37.2	6.21	221.42	65.02	1	1	0	0	29	177.3	3	2045.4	90	5.3
542	2	72	0	21.1	33.4	5.27	208.36	75.17	1	1	0	0	30	49.5	5	1208	108	5.7
543	2	74	1	21.5	31.6	5.51	181.48	85.41	1	1	0	0	29	19.17	6	1674.4	120	6.3
544	2	77	1	21.6	28.7	5.74	80.34	61.2	0	1	0	0	29	45.6	6	1987.3	137	7
545	1	81	1	21.1	31	6	119.47	103.2	0	0	0	0	26	66.75	2	2612.3	137	7.1
546	2	75	0	21.4	31.8	5.53	161.75	81.5	0	1	0	0	30	165.3	3	2013.8	96	5.8
548	2	68	0	22.3	31.2	6.2	163.5	76.75	1	1	0	0	28	4.95	1	2257.2	83	5.4
549	2	65	0	21.4	29.1	5.71	174.03	35.75	0	0	0	0	28	35.98	8	2559.4	87	5.1
550	1	78	1	21.7	19.4	6.68	87.19	41.84	1	1	0	0	26	40.5	1	1311.8	111	5.9
551	2	68	0	18.3	25.4	4.97	100.53	48.09	0	1	0	0	28	89.3	5	1238.2	100	6
552	2	78	0	22.1	33	5.04	125.11	38.14	1	1	1	0	27	9.9	6	1856.1	89	5.5
553	1	67	0	23.3	20.3	8.09	105.42	101.75	1	0	0	0	29	36.95	4	1830.6	93	5.9
554	2	84	0	27.9	40.3	6.74	246.25	141.2	0	1	0	0	29	15.9	10	2103	119	6.5
555	1	80	0	23.8	32.1	6.85	127.23	86.45	1	0	0	0	28	8.8	2	2432.5	105	5.8
556	2	67	0	21.9	36.9	5.26	184.81	93.86	0	0	0	0	29	46.2	6.5	1853.4	84	5.8
557	1	65	0	25	29.4	7.5	182.78	120.61	1	1	0	0	30	15.4	5	1685.1	117	6.4
558	2	68	0	22.4	30.9	5.88	165.09	43.52	1	0	0	0	28	48.5	5	1587.8	103	5.6
559	1	83	0	18	8.2	6.57	27.58	48.22	0	0	0	0	26	23.1	15	1019.6	84	5.7
560	2	80	1	23.2	38	5.39	264.73	78.86	1	1	0	0	30	14.25	13	1585.4	117	6.4
561	2	76	0	21.9	29	6.26	149.75	97.25	1	1	0	1	24	3.3	0.5	1894.1	93	5.5
562	2	81	0	19.7	30.8	5.56	149.92	77.88	1	1	0	0	26	54.6	4	1140.1	88	5.9
563	2	78	0	29.5	47.9	6.18	219.83	186.14	0	1	0	0	30	69.7	3.5	2320.2	97	5.6
564	2	71	0	19.1	20.8	5.56	101.69	25.38	0	0	0	0	24	20.5	2	1764.5	104	6.1
565	1	78	0	26.5	26	8.47	175.75	110.63	1	1	0	0	26	16.5	2	1886.9	97	5.3
566	2	72	0	24.2	41.7	5.69	198.56	94.72	1	1	0	0	27	16.5	5	1324.8	93	5.6
567	2	84	0	27	41.6	5.71	252.14	66.83	1	1	0	0	24	34.65	16	1771.8	93	5
568	1	75	0	21.5	28.8	6.24	96.17	75.98	1	1	0	0	27	27.8	3	1313.9	112	5.7
569	2	75	0	20.7	31.5	5.37	151.66	61.22	1	1	0	0	27	14.8	4	1580.4	90	5.7
570	2	72	0	20.9	24.1	6.37	115.73	44.11	0	0	0	0	26	140.4	3	2128.2	100	5.5
571	2	65	0	18.2	25.1	5.33	127.16	20.31	0	0	0	0	28	14.28	5.5	1888.5	88	5.7
572	2	80	0	28.4	43.6	5.92	252.98	138.5	1	1	0	0	29	0	3	1742.5	129	6
573	2	79	0	19.6	27.3	5.29	164.25	50.97	0	0	0	0	24	52.2	13	2225	101	5.9
574	2	75	0	28	42	6.31	259.41	126.13	1	1	0	0	29	39.6	4	2496.1	92	5.4
575	1	83	0	22	29.9	6.29	84.7	125.75	1	1	0	0	26	0	2	1995.9	83	5.7
576	2	71	0	21.1	29.7	5.38	151.3	39.27	0	1	0	0	29	31.1	6	1916.4	93	5.6
579	1	73	0	22.3	16.1	7.95	133.81	47.33	0	0	0	0	29	56.95	15	3448	96	5.3
580	1	76	0	25.3	22.6	8.2	157.56	61.91	1	0	0	0	27	65.7	7	2196.1	105	5.8
581	1	80	0	21.9	19.6	7.63	102.11	63.58	1	1	0	0	29	47.55	4.5	2012.6	106	6.1
583	1	81	1	20.7	22	6.29	72.09	48.84	1	1	0	0	27	48.25	8	1524.4	133	6.6
584	2	73	0	22.3	32.6	5.87	116.73	53.95	1	1	0	0	28	23.1	8	1686.5	94	5.3
585	1	73	0	24.6	24.3	7.66	159.66	104.55	0	0	0	0	28	92.4	5	1720.6	101	5.3
586	1	82	0	20	19.9	7.15	110.64	58.81	1	0	0	0	26	82.2	8	3612.3	102	5.7
587	2	77	0	21.9	29.6	6.05	161.08	109.56	0	1	0	0	30	46.65	7	1523.5	86	5.5
590	2	76	0	18.7	22.1	5.04	91.52	26.47	0	1	0	0	26	80.85	4.5	1757.9	77	5.4
591	2	68	0	19.3	27.1	5.39	139.23	41.39	0	1	0	0	29	20.25	8	1607.8	83	5.6
592	1	70	0	24.9	21.4	8.1	108.25	106.81	0	1	0	0	28	27.9	12	2104.7	100	5.8
593	1	79	0	21.6	16.7	6.85	74.55	33.88	1	0	0	0	25	22	1	1916.7	95	5.4
594	2	73	0	18.3	23.4	4.91	85.09	26.03	0	0	0	0	26	16.5	5	1499.7	95	5.6
595	2	75	0	22.5	26.9	6.49	185.91	99.58	1	1	0	0	26	24.25	1	3462	97	5.5
596	1	83	0	25.3	27.3	7.78	147.91	94.94	0	0	0	0	27	85.5	10	3248.7	103	5.4
597	2	79	0	25	38.1	6.32	201.44	170.67	1	1	0	0	28	37.2	10	2398.1	98	5.5
598	2	65	0	26.6	42.8	6.17	286.55	80.64	1	1	0	0	28	23.1	5	1931.4	110	6.2
599	1	66	1	25.4	20.6	8.48	113.38	107.67	1	0	0	0	30	87.6	3	2121.1	146	6.4
600	2	70	0	26.6	33.7	6.83	200.39	97.86	1	1	0	0	29	43.55	2	1900	90	5.9
601	1	70	0	25.4	28.1	8.12	209.31	137.39	1	1	0	0	29	56.5	3	2063	110	5.7
602	1	65	0	21.6	26.6	6.51	109.48	71.72	0	1	0	0	30	6.6	8	1827.4	92	5.3
603	1	74	1	25.1	26.8	7.77	98.67	67.45	0	1	0	0	29	212.4	3	1896.2	130	6.2
604	1	82	0	27.7	23.2	8.48	165.56	108.16	1	1	0	0	29	15.2	5	1150.8	92	6
605	2	80	0	19	23.9	5.24	95.23	50.91	1	1	0	0	30	27.13	6	2115.1	95	5.2
606	2	72	0	26.9	37.7	6.74	243.16	128.94	1	1	1	0	29	11	4	1847.4	89	5.9
607	2	77	0	23.4	32.8	5.31	131.48	56.02	1	1	0	0	26	39.6	15	1562.1	91	5.8
608	1	67	0	19.1	13.1	6.79	96	48.7	1	0	0	0	26	51.55	3	1500.6	88	5.3
613	2	68	0	23.4	38.6	5.74	129.86	101.81	1	1	0	0	27	46.2	5	1433.8	97	5.9
614	2	71	0	20.5	26.4	6.16	102.86	49.97	0	0	0	0	27	79.1	6	1684.4	94	5.5
616	2	80	0	18.3	21.5	5.2	68.67	42.47	1	0	0	0	28	9.9	3	2659.6	90	5.4
617	2	69	1	20.2	25	5.95	92.06	73.44	1	1	0	0	29	8.25	0.5	2339.7	131	7.1
618	1	70	0	21	23.4	6.72	91.61	69.3	1	1	0	0	28	9.9	8	2751	96	5
620	1	68	1	24.3	26.5	7.51	101.92	106.25	0	1	0	1	29	3.3	13	1507.8	145	7.8
621	1	65	0	22.1	14.4	8.02	72.88	39.5	0	0	0	0	29	95.1	10	3351.6	100	5.7
622	2	83	0	22.8	37.4	5.04	196.38	77.25	1	1	0	1	30	3.3	4	1351.4	103	5.5
623	2	77	0	26.3	35.3	6.65	104.27	100.86	1	1	1	0	29	19.4	10	2233.8	93	6.2
624	2	84	0	25.6	39.8	5.59	179.83	99.55	1	0	0	0	29	1.1	10	2175.1	114	6
625	1	76	1	20.8	17.2	7.56	84.02	87.14	1	1	0	1	29	9.9	2	2909.7	136	7.3
626	1	65	0	23	24.5	7.29	150.95	75.7	1	1	0	0	30	4.95	10	1953.1	110	5.4
628	2	73	0	17.4	12.2	6.47	37.05	29.91	1	0	0	0	24	46.2	10	2117.8	93	5.4
629	2	74	0	18.7	22.8	5.41	105.13	16.7	1	0	0	0	29	8.17	3.5	1476.1	86	5.2
630	2	67	0	16.3	21.4	5.09	64.75	18.38	0	1	0	0	30	29.1	6	1970.8	87	5.3
631	2	71	0	20.6	20.9	6.7	117.98	42.28	1	1	0	0	29	39.3	6	1475.9	88	5.6
632	1	66	0	21.2	22	6.7	138.27	53.48	1	1	0	0	29	19.9	3	2558.5	100	5.9
633	2	82	0	22.3	33.5	5.13	75.58	34.94	1	1	0	0	26	91.4	1	2125	84	5.5
635	2	76	0	20.5	30.3	5.47	168.69	43.88	1	1	0	1	29	142.2	7	2033.2	91	5.7
636	2	65	0	21.7	33.9	5.69	223.69	77.31	1	0	0	0	28	124.33	7	1916	96	5.6
637	1	71	1	26.9	35.9	7.25	198.31	108.3	1	1	0	0	26	39.6	3	1660.3	116	6.4
638	2	71	0	19.9	32.3	5.15	143.55	50.41	0	1	0	0	29	21	4.5	1843.8	97	5.9
639	2	74	0	21.7	27.8	5.65	132.44	72.63	1	0	0	0	29	54.2	6	1752.2	97	5.9
641	2	76	1	21	27.8	5.96	153.3	78.59	0	1	0	0	27	103.8	3	1350.4	119	6.9
642	2	75	0	24.5	36.3	5.64	142.48	83.34	1	1	0	0	30	77.2	10	2012.8	100	6
643	2	79	0	25.7	33.6	6.96	245.23	97.78	0	1	0	0	27	88.2	2	3171.5	85	5.6
644	1	80	0	25.1	28	7.9	130.16	80.83	1	1	0	0	23	122.65	3	3705.7	95	5.7
645	2	79	0	20.1	31.1	4.91	137.58	41.69	1	0	0	0	25	31.5	5	1994.6	90	5.3
646	2	70	0	22.6	32.9	5.95	131.59	125.5	1	0	0	0	25	83.98	2	1568.9	96	5.9
648	1	77	0	23.7	21.6	7.6	118.31	68.45	1	0	0	0	27	247.1	2	1388.3	89	4.9
649	2	70	0	21.3	30.6	5.71	131.03	52.72	0	1	0	0	26	17.9	4	3834.1	99	6
651	1	79	0	28.1	27	8.53	266.16	164.66	1	0	1	0	23	169.75	3	2419.3	109	5.9
652	2	65	0	20.3	24.1	5.7	103.08	28.42	1	1	0	0	29	16.5	5	1806.2	76	5.2
653	2	66	0	28.3	44.2	6.18	305.08	178.16	1	0	0	0	29	9.9	4	1491.1	91	5.4
654	1	67	0	21.2	14.9	7.26	53.17	37.47	0	1	0	0	30	74.65	5	2987.7	93	5.9
655	2	67	0	22.8	30.7	6.12	164.8	48.06	1	0	0	0	29	64.95	2	2395.7	94	5.6
656	1	77	0	19.3	20.9	6.67	82.91	42.77	1	0	0	0	26	64.48	10	1947	87	5.5
657	1	75	1	18.3	13.4	6.69	73.56	28.53	0	0	0	0	27	37.2	6	1860	105	8.1
658	1	72	0	20.3	22.1	6.91	87.25	71	0	0	0	0	28	19.8	10	2173.7	96	5.5
659	2	74	0	16.1	21.8	4.51	37.72	27.28	1	1	0	0	28	15.4	2	1659.8	91	5.6
660	1	67	0	22.8	16.5	7.73	69.59	103.36	1	0	0	0	30	207.7	4	2235	98	5
661	1	65	0	27.7	29.7	7.94	140.97	93.97	1	0	0	0	28	51.8	6	2160.3	127	5.7
662	2	81	0	24.9	38.4	6.03	254.5	123.41	1	0	0	0	26	9.78	2	1580.5	92	5
664	2	81	0	22.4	35.4	5.22	231.88	57.27	0	1	0	0	26	27.1	5.5	1493.1	87	5.5
665	2	81	0	19.2	23.8	5.19	117.55	25.84	1	1	0	0	29	71.75	8	2106	78	5.6
666	1	69	0	19	16.4	6.49	62.66	17	0	0	0	0	22	20.88	5	1951.9	85	5.1
667	2	67	0	24.9	35.3	6.26	243.66	57.59	1	1	0	0	28	6.6	12	1213.1	100	5.8
668	1	78	0	20.6	27.9	6.42	83.52	139.16	1	1	0	0	25	20.5	3	1357.9	84	5.7
669	2	67	0	26.1	35.3	6.33	268.94	73.42	1	1	0	0	30	39.1	10	1871.3	91	5.7
670	2	72	0	19.6	26.9	5.41	81.22	29.3	0	0	0	0	28	23	3	1833.6	103	5.5
671	1	68	0	23.4	27.3	7.44	119.22	65.67	0	0	0	0	27	16.5	2	1654	86	5.4
672	1	69	1	17.3	15	6.29	41.47	57.16	0	0	0	0	27	49.95	12	3322.2	147	8.7
673	1	79	1	24.9	30.5	7.24	105.02	90.97	1	1	0	1	29	3.3	5	1931	96	5.9
675	2	74	0	24.2	33.9	6.23	186.08	49	1	1	0	0	27	23.8	9	1655.7	94	5.5
676	2	69	0	25.3	41.3	6.22	250.42	107.75	0	1	0	0	30	1.65	9	1682.2	93	5.3
677	1	72	0	25	23.7	7.68	135.44	81.98	0	0	0	0	29	38.5	12	3075.8	94	5.5
678	2	76	0	21.3	31	5.39	163.69	48.36	1	1	0	0	26	8.25	8	1469.3	79	5.2
679	1	70	0	20.3	21.7	6.26	132.16	73.97	1	1	0	0	27	39.1	10	2191.9	103	5.1
680	2	73	0	19.7	24.1	5.46	103.92	42	0	1	0	0	25	52.2	4	1454	94	5.9
681	1	75	0	23.5	28.7	6.79	155.64	103.94	0	1	0	0	30	23.1	1	1945.3	95	5.5
682	2	72	0	23.1	30.3	6.06	147.66	30.34	0	0	0	0	24	39.6	4	2229.4	82	5.4
683	1	71	0	24.4	28.8	7.17	142.77	86.22	1	1	0	0	24	3.65	4	1278.7	103	5.6
684	2	70	0	17.3	16.1	5.96	50.97	23.81	1	0	0	0	30	38.95	7	1843.4	96	6.4
685	1	73	0	23	24.2	7.21	162.2	81.45	1	0	0	0	28	58.22	3	1972.4	132	6.2
686	2	79	0	21.1	25.3	5.94	147.2	22.23	1	1	0	0	26	19.2	6	1951.6	93	5.8
687	2	72	0	24.4	35	6.07	216.19	90.92	0	0	0	0	29	17.27	1.5	1740.7	109	6.4
688	2	69	0	19.5	28	5.13	180.14	53.31	1	1	0	0	30	42.65	2	2557.9	107	6
689	1	76	0	23.8	21	8.27	141.23	112.17	1	1	0	0	24	90.4	4	1954.3	105	5.8
690	1	67	0	23.7	21.1	7.61	82.25	66.36	0	0	0	0	28	14.85	10	1618.2	87	5.8
691	2	73	0	24	30.3	6.57	174.31	66.13	0	0	0	0	30	51.6	4.5	1196.6	89	5.6
692	1	76	0	22.6	23.4	7.15	100.67	89.84	1	1	0	0	26	59.1	6	2050.8	110	5.8
694	1	78	0	23.4	30.6	6.87	169.2	82.77	1	1	0	0	28	36.5	4	1919.9	89	5.3
695	1	73	0	21.6	22.8	6.98	81.47	93.88	1	1	0	0	30	59.4	7	2084.1	104	6.4
696	1	78	0	23.4	21.3	7.94	115.16	114.16	1	1	0	0	28	23.1	10	2786	103	5.8
697	2	73	0	19.1	26.3	5.43	125.41	87.5	0	0	0	0	29	9.9	3	1360.8	103	5.8
698	2	78	0	20.5	24.6	5.55	159.23	33.69	1	1	0	0	27	51.25	3	2132.5	96	6
699	2	65	0	24.1	35.9	6	198.09	47.95	1	0	0	0	28	17.33	5	2361.8	84	5.5
700	2	69	0	26.1	38.5	6.46	279.58	125.78	1	1	0	0	30	45.2	10	1839.6	112	5.7
701	2	67	0	20.3	28.8	5.53	138.58	78.08	0	1	0	0	29	17.55	6	1451.2	102	5.5
702	2	79	0	21.7	28.1	5.75	177.44	34.3	1	0	0	0	25	12.6	3	2442.2	90	5.6
703	1	78	1	29.2	36.6	7.63	281.92	132.25	1	1	0	0	21	49.5	5	1744.6	141	8.4
704	1	73	0	19.1	23.7	6.45	81.08	57.7	1	1	0	0	29	23.8	3.5	1786	99	5.5
705	2	73	0	18.8	26.1	5.32	121.59	71.52	0	1	0	0	27	35.1	2	1589.4	81	5.6
706	2	70	0	21.2	30.1	5.54	92.03	70.08	0	1	0	0	26	9.9	3	1766.4	107	6
707	1	69	1	24.4	24.1	8	155.86	143.23	1	1	0	1	28	23.1	12	1311.5	148	6.8
708	1	74	0	23.3	26.1	7.32	129.8	79.89	1	1	0	0	29	69.3	12	1589.2	96	5.4
709	1	81	1	23.6	20.7	8.33	85.09	107.3	1	1	0	0	28	24.85	13	2200.5	130	6.4
710	2	74	0	25.3	40.5	5.71	197.22	170.16	1	1	0	1	24	183.6	3	1327.4	93	5.8
711	2	73	0	22.5	37.3	5.32	220.73	57.45	1	1	0	0	27	39.1	4	1014.7	84	5.5
714	2	75	0	25.5	36.6	6.16	204.19	96.7	0	1	0	0	26	35.55	5	1251.7	98	5.8
715	2	67	0	16.8	16.7	5.33	75.64	26.73	1	0	0	0	29	16.5	4	1449.4	86	5.8
716	2	67	0	20.7	21.6	6.06	124.77	20.92	0	0	0	0	30	29.9	6	1500.9	90	5.5
717	1	69	0	22.1	25.1	6.67	99.34	65.17	0	0	0	0	29	38.65	8	2563.2	100	5.8
718	2	79	0	25.6	37.1	6.15	218.78	81.98	1	1	0	0	25	16.5	6	2185.3	87	5.7
719	2	77	0	18.9	23.8	5.44	109.58	33.48	1	0	0	0	30	33.2	8	1971.1	87	6
720	2	67	0	22.5	35.2	5.81	127.83	61.28	1	1	0	0	30	9.9	3.5	828	101	5.7
722	2	83	1	23.2	33.5	5.57	178.08	87.58	1	1	0	0	27	11.55	8	1622.7	134	7
723	1	76	0	20.8	23	6.17	88.22	60.13	1	0	0	0	26	30.8	2	2775.2	89	5.6
724	2	70	0	20.6	27	5.6	120.22	55.02	1	1	0	0	25	65.7	2	1186.8	105	5.7
725	2	73	0	23.9	35.1	6.27	167.02	69.22	1	0	1	0	29	82.5	5	1719.4	92	5.7
726	1	67	0	25.2	21.8	8.19	132.36	62.25	1	1	0	0	29	34.65	1	1705.6	99	5.7
728	2	76	0	20	24.6	5.68	122.81	48.89	0	0	0	0	28	57.75	13	1966.6	91	5.8
729	1	76	0	24.8	32.4	7.21	128.59	128.14	1	1	0	0	25	19.8	3	3296.2	112	5.6
730	1	73	0	22.5	25.4	6.68	113.11	41.66	0	0	0	0	25	15.55	14	1593.9	89	5.9
731	2	65	0	25.3	37	6.26	203.69	90.17	1	1	0	1	28	58.65	6	2435.5	87	5.5
732	1	78	0	22.1	20.5	7.32	92.94	48.36	0	1	0	0	26	47.1	3	1873.5	94	5.2
733	2	73	1	17.8	18.1	5.69	50.8	72.14	1	1	0	0	29	31.1	3	900.1	147	7.4
734	2	72	0	17.1	16.5	5.53	73.73	58.5	0	1	0	0	30	4.95	11	1941.8	92	5.7
735	2	79	0	23.1	36.9	5.56	216.5	93.64	1	0	0	0	28	12.93	4	1268.3	86	5.5
736	2	68	0	21.2	24.9	5.97	155.03	49.38	0	1	0	0	27	49.5	6	2350.7	90	5.2
737	1	72	0	27.1	36	7.29	204.64	115.27	0	1	0	0	29	190.2	2	3466.7	104	6
738	2	69	0	23.6	31.9	5.71	137.73	42.77	1	1	0	0	29	33.1	6	1172.3	95	5.6
739	2	65	0	23.3	36.6	5.64	239.7	99.55	0	1	0	0	29	16.5	4	1594.3	95	5.6
740	1	67	0	24.9	37.5	6.87	111.86	88.95	1	0	0	0	29	19.8	8	2858.9	116	5.6
741	2	83	0	23.3	33	5.32	136.33	50.91	1	1	0	0	23	9.9	7	3110.6	88	5.8
742	1	74	0	19.7	17.6	6.63	64.27	52.81	0	1	0	0	27	82.2	4	3098.9	103	5.8
743	1	81	1	27	32.9	7.51	185.72	132.44	1	1	0	0	25	51.8	10	1583.4	154	7.4
744	1	68	1	23.5	22.4	7.54	112.45	62.8	0	1	0	0	26	79.1	15	1923.7	114	6.2
745	1	70	0	22.5	21.3	7.68	118.22	85.61	0	1	0	0	28	49.2	12	2114.2	109	5.6
747	2	73	0	21.9	26.2	6.27	125.05	64.91	0	1	0	0	26	153.9	1	768.8	110	5.6
748	1	65	0	19.4	15.6	7.07	74.95	31.22	0	0	0	0	30	39.6	8	2258.7	84	5.3
749	2	69	0	20.7	31	5.23	174.31	47.38	1	1	0	0	28	24.95	2	2258	97	6
750	1	79	0	26.1	24.6	8.07	146.72	74.36	1	1	0	0	27	105.7	5	877.4	97	5.8
751	1	68	1	28.4	27.2	9.04	207.77	176.17	1	1	0	0	30	23.1	12	2401.1	173	8.5
752	2	66	0	21.6	28.9	6.2	139	112.47	0	1	0	0	29	23.1	5	2185.6	89	5.9
753	1	65	1	21.4	23.5	6.77	114.55	35.41	0	1	0	0	28	13.2	12	1898.7	125	7.3
754	2	65	0	20.6	21.2	6.34	112.11	28.22	0	0	0	0	27	13.2	6	1972.5	94	6
755	2	65	0	20.5	28.3	5.43	118.48	26.28	0	0	0	0	30	23.1	10	1535.4	98	5.7
756	1	66	0	21.7	24.3	6.87	101.86	44.63	1	0	0	0	29	46.2	6	2114.6	86	5.5
758	1	70	0	24.1	23.4	7.65	107.48	78.64	1	1	0	0	29	17.9	4	1333.3	88	5.4
759	2	75	1	21.4	33.7	5.09	110.69	93.42	0	1	0	0	23	59.4	3.5	1256.9	113	6.9
760	1	68	1	19.5	21.6	6.37	107.5	52.22	1	0	0	0	27	37.4	3	1742.6	160	6.3
761	1	69	0	25.7	27.7	7.44	137.13	147.11	1	1	1	1	26	40.65	4	2185.8	100	5.5
762	2	68	0	24.9	33.8	6.14	223.47	54.16	1	0	0	0	29	16.5	7	1270.7	85	5.7
763	1	74	0	22.3	24.8	7.47	88.5	98.58	0	0	0	0	27	31.1	10	1837.6	94	5.6
764	1	70	0	21.4	12.8	7.53	28.58	36.5	1	0	0	0	29	39.1	3	1347.7	109	5.1
765	1	72	0	22.2	23.4	7.21	99.3	70.41	1	0	0	0	29	13.2	3	1751.4	103	5.5
766	1	80	0	28.5	35.4	7.53	171.95	127.83	0	1	0	1	27	8.25	10	1433.5	91	6.3
767	1	69	1	29.2	38	7.34	172.92	153.56	1	1	0	1	29	68.25	16	2366.4	145	7.4
768	1	67	0	21.2	22	6.93	102.97	81.31	0	1	0	0	28	39.3	10	2021.3	84	4.9
769	1	72	1	24.3	22	7.6	175.33	66.89	0	1	1	0	30	33.2	7	1809.6	116	6.5
770	2	66	0	22.4	30.7	6.3	169.88	72.27	0	1	0	0	30	21.2	5	1807.6	98	5.8
772	2	65	0	23.2	28.5	6.47	116.94	39.52	0	1	0	0	28	114.47	1	1657.3	101	5.7
773	2	67	1	26.7	36.2	6.78	183.8	110.81	1	1	0	0	27	54.5	7.5	1452.8	146	7.6
774	2	75	0	21.9	29.4	5.62	159.02	76.45	0	1	0	0	30	21.9	5	1938.7	88	5.5
775	2	75	0	27	40.8	6.05	250.77	87.52	1	0	0	0	26	30.6	4	1076.1	115	6.1
776	2	73	0	24.5	34.1	6.1	176.36	75.67	1	1	0	0	27	9.9	4	994.3	88	6
777	2	71	0	15.9	17.2	4.79	48.75	17.02	0	0	0	0	30	16.5	2.5	2153	97	5.5
779	1	77	1	26.1	29.3	7.6	130.53	133.3	1	1	0	1	29	33	6	2743.1	134	7.4
780	2	65	0	24.6	37.3	6.41	201.44	122.52	1	1	0	0	30	9.3	2.5	1687.8	92	5.5
781	1	68	1	25.5	26.6	7.73	212.31	115.5	1	1	0	0	29	118.3	5	2424.4	134	6
782	1	74	1	20.5	24	6.56	64.67	49.95	1	0	0	0	28	13.75	4	1758.9	139	5.7
783	2	70	0	17.6	21.1	5.41	93.05	61.53	1	0	0	0	28	24.5	4	2161.7	88	5.5
785	2	83	0	23.7	31.6	5.9	224.27	77.02	1	1	1	1	27	3.3	6	2140.8	105	6.3
786	2	70	0	20.3	29	5.6	108.19	39.23	1	1	0	0	27	19.4	3	1263.6	100	5.6
787	2	73	0	26.3	36.9	6.8	174.11	139.09	1	1	0	0	28	9.9	11	2889.6	83	5.9
788	2	71	0	20.3	23.8	6.25	104.39	16.56	1	1	0	0	27	55.6	4	1830.9	86	5.6
789	1	65	0	28.4	23.8	8.68	155.83	92.3	1	1	0	1	29	15.4	12	1967.9	102	5.8
790	1	72	0	23.9	22.8	7.44	141.67	42.77	0	1	0	0	30	61.7	10	1733.8	107	5.8
791	2	82	0	21.6	35.8	4.86	145.09	101.41	1	1	0	0	26	61.5	5	1883.3	89	5.6
793	1	68	0	23.8	20.6	7.85	87.16	73.31	1	0	0	0	27	44.5	8	3071.2	91	5.3
795	2	71	0	17	16.9	5.27	81.77	25.13	1	1	0	0	30	55.1	4	2110.1	94	5.5
796	2	83	0	24.3	41.9	4.17	146.48	35.39	1	0	0	0	26	151.07	9	2869.9	91	5.6
797	1	71	1	23.8	25.9	7.1	94.41	56.22	1	1	0	0	30	8.6	9	2007.5	138	6.8
799	2	80	0	20.3	25.8	5.18	113.22	54.75	0	1	0	0	30	4.4	4	3028.4	97	5.8
800	2	75	0	20.6	25.3	5.8	127.19	38	1	1	0	0	28	27.1	10	1348.6	106	5.6
801	1	68	0	22.5	26	6.98	113.59	105.41	1	1	0	0	27	0	7.5	1962.3	123	6
802	2	69	0	20.4	27.1	5.77	128.59	46.53	0	0	0	0	28	297.3	3.5	3639.4	107	6
803	1	81	0	23.1	23.2	7.16	80.78	70.19	1	1	1	0	26	35.1	8	2003.4	95	5.6
804	2	66	0	21.1	27.8	5.81	95.03	30.86	0	1	0	0	29	33.1	3	2665.2	81	5.5
805	1	66	0	22.5	14.4	8.13	118.33	47.95	0	1	1	0	27	128.5	7	2579	90	5.4
806	1	82	0	23.5	35.5	6.06	139.81	99.73	1	0	0	0	26	69.3	1	2781.8	115	5.5
807	1	75	0	25.1	31.8	6.67	119.94	85.16	1	1	0	0	26	58.5	5	3641	100	5.9
808	2	82	0	24.3	38.8	5.05	247.55	71.03	1	1	1	0	26	16.5	8	1354.7	89	6
809	2	67	0	24.4	32.6	6.47	145.69	93.92	1	0	0	0	29	33	6	1245.2	100	6
810	2	70	0	22.1	32	5.81	188.72	48.81	1	1	0	0	29	41.83	3	2485.9	89	5.6
811	1	73	1	24.3	28.1	7.19	128.19	56.36	1	1	0	0	29	69.3	4	3177.4	167	6.9
812	2	78	1	20.7	31.9	5.08	146.58	76.45	0	1	0	0	28	34.65	3	1710.4	152	7
813	1	77	0	21.5	23.2	6.41	116.61	61.17	0	1	0	0	27	19.8	8	2177.5	93	5.5
814	2	72	0	18.9	27.4	5.36	144.88	56.73	0	1	0	0	26	26.4	12	1517.7	91	5.6
815	2	75	1	22.2	28	5.79	159.94	45.8	1	0	0	0	25	137.47	3	1168.1	108	6.6
817	2	67	0	25.4	39.5	6.23	217.95	159.06	1	1	0	0	30	52.8	5	1759.6	99	5.9
818	2	66	0	25	33	6.74	136.95	76.81	1	1	0	0	29	12.8	2	1422.7	111	6.1
820	2	68	0	21.7	31.5	5.48	72.38	70.25	1	1	0	0	30	35.1	8	1508.6	101	5.8
821	1	79	0	22.9	27.9	6.5	107.08	37.52	0	0	0	0	25	17.33	7.5	2329.8	98	5.7
823	1	75	1	24.2	27.1	7.32	142.86	77.58	1	1	0	0	25	11.55	3	2737.4	149	7.9
824	1	83	1	28.2	39.8	7.11	157.05	249.8	1	1	0	0	27	23.1	12	3362.6	182	7.2
825	1	67	0	23.9	21.8	7.66	110.31	77.31	0	1	0	0	29	60.25	10	1805.9	89	5.3
826	2	67	0	21.8	30.6	5.79	142.63	50.75	1	1	0	0	28	6.6	9	2138.1	90	5.7
827	2	77	0	23.1	31.3	5.72	183.33	47.58	1	1	0	0	29	98.2	2	1776.4	108	5.9
828	2	79	0	19.9	21.4	5.98	96.59	35.14	0	1	0	0	29	53.1	2.5	1973.2	97	6
830	2	70	0	21.2	32.7	5.58	198.92	71.67	0	0	0	0	28	36.65	17	1224.7	110	5.7
831	2	65	0	21.5	28.1	5.7	196.72	38.05	0	0	0	0	26	23.2	3	1547.4	87	5.5
833	1	81	1	26	30.9	7.8	177.22	123.08	1	1	0	0	27	19.8	10	1549.7	121	6.9
834	2	79	0	18.9	23.2	5.49	78.19	43.88	1	1	0	0	29	39.1	4	2247.3	93	5.9
835	2	83	0	22.5	31.6	4.73	116.53	52.86	1	1	0	0	27	18.6	16.5	1907.3	92	5.4
837	1	75	0	22.7	24.2	7.14	162.09	40.56	0	0	0	0	27	43.8	3	2636.5	93	5.5
838	2	72	0	25.5	40.8	5.77	234.92	102.53	0	1	0	0	29	14.6	10	1693	84	6.1
839	1	65	0	22.9	24.5	7.63	111.34	105.81	0	1	0	0	28	9.9	5	2265.7	124	6.2
840	2	77	0	25.5	33	6.15	202.39	76.19	1	1	0	0	29	10	5	1592.3	94	6.1
841	2	68	0	25.5	37.2	6.09	216.86	97.88	1	1	0	0	30	29.7	6	1407.3	91	5.6
842	1	70	0	27.1	32.3	7.7	164.92	124.78	1	1	0	0	26	103.1	6	2411	111	6.3
843	1	80	0	22.8	28.1	7.13	172.41	65.61	1	0	0	0	27	26.5	10	1629.2	90	5.3
844	2	77	0	21.4	33.5	5.25	165.53	91.61	1	1	0	0	28	23.1	4	1093.8	89	5.9
845	2	65	0	22.6	33.6	5.89	237.33	35.95	1	0	1	0	30	135.6	3	1156.2	87	5.5
846	1	76	0	27.4	32.2	7.53	138.67	86.81	1	1	0	0	22	33.9	4	2649.8	99	5.7
847	1	79	1	24.5	29	7.18	136.05	101.13	1	0	0	0	25	16.5	10	1348.6	116	7
848	2	79	0	26	37.7	6.29	287.03	63.83	1	1	0	0	28	86.2	2	2744	92	5.8
849	2	83	0	25.9	42.2	5.8	252.77	139.25	1	0	0	0	28	11	5	2358.7	88	5.6
850	1	81	0	23.5	26.1	7.34	87.94	64.3	0	0	0	0	26	23.1	10	2089.3	92	5.1
851	2	76	0	19.5	29.6	5.41	179.52	73.53	0	0	0	0	29	105.3	2	1200	104	5.4
852	1	70	0	24	23.5	7.7	146.94	59.3	1	1	0	0	27	75.97	10	2094.9	91	5.4
854	2	66	0	22.8	30.6	5.99	186.53	43.38	0	0	0	0	30	17.08	10	2040.5	84	5.7
855	2	72	0	20	34.2	4.67	163.22	55	1	1	0	0	29	23.1	6	1214	88	5.8
856	1	80	0	22.3	33.3	5.84	129.95	120.39	1	1	0	0	29	11	7	2672.1	98	5.8
857	2	77	0	20.1	30.8	5.09	90.97	47.64	1	1	0	0	28	23.55	3	1770.4	93	5.7
858	1	73	0	22.4	20.2	7.41	47.02	68.28	1	0	0	0	30	41.55	4.5	2796.8	112	5.7
860	1	83	0	26.3	29.4	7.13	125.27	102.48	1	1	0	1	29	173.3	2.5	1890.7	124	6.3
861	1	75	0	19.5	16.3	6.85	71.25	56.72	0	1	0	0	27	9.7	7	2148.3	79	5.7
862	1	67	0	25.9	34.6	7.42	114.22	140	1	0	0	0	25	38.65	8	1018.7	90	5.4
863	1	79	0	20.4	18.1	6.76	84.02	58.41	0	0	0	0	26	26.4	11.5	2122.3	86	5.2
864	2	80	1	28.1	42	6.29	258.09	91.44	0	1	0	0	23	31.1	2	2408	111	6
865	2	65	1	23.6	40.6	5.61	223.91	121.42	1	1	0	0	29	56.5	5	1942.7	135	6.8
866	2	77	0	23.9	38.5	5.6	153.63	102.41	1	1	0	0	28	23.1	6	787.7	110	5.8
867	2	72	0	23.4	37.1	5.63	181.88	82.23	1	1	0	0	27	10.92	6	1857.5	98	5.7
868	2	65	0	28	45	5.92	293.05	87.48	0	0	0	0	30	74.27	3	1697.4	96	5.6
869	2	67	0	22.7	36.4	5.54	260.14	69.78	0	0	0	0	29	35.1	5.5	1628	89	5.6
871	2	82	0	22.7	35	5.14	142.48	66.73	1	0	0	0	28	19.8	6	1380.6	99	6
872	2	78	1	23.9	35.1	6.34	143.89	106.39	1	1	1	0	30	29.7	5	3599.4	129	6.7
873	2	80	1	21.2	24.5	6.17	125.84	63.13	1	1	0	0	26	27.8	5	4160.1	119	7
874	2	76	0	25.5	37.8	5.94	219.58	85.52	1	1	0	0	29	26.4	4	1192.6	86	5.3
875	2	84	0	19.5	19.2	5.47	104.77	25.88	1	0	0	0	28	14.55	6	1677.6	92	5.7
876	1	80	0	21.9	21.3	7.36	79.56	72.33	0	1	0	0	29	60.95	7.5	3147.4	111	5.7
877	1	70	0	25.2	29.9	7.56	126.41	118.48	1	1	0	0	30	63.6	15	2942.7	110	4.2
878	1	66	0	20.2	21.4	6.77	134.8	109.41	0	1	0	0	29	16.76	2	2102.3	100	5.5
879	2	74	0	18.5	24.8	5.4	86.2	30.69	1	1	0	0	28	11	7	2169.7	86	6
880	2	67	0	22.5	32.2	5.86	184	46.48	1	1	0	0	28	15.55	2	1251.8	85	5.5
881	2	67	0	17.2	16.3	5.75	50.05	21.27	0	0	0	0	28	70.2	5	2082.6	86	5.3
882	2	65	0	17.8	12.3	5.95	80.69	15.3	0	1	0	0	30	49.1	7	1366.8	91	5.5
884	2	68	0	20.9	31.7	5.58	204.44	61.69	0	1	0	0	29	28.4	4	1924.7	104	6.1
885	1	75	1	24.8	31.5	6.74	157.56	139.61	1	1	0	0	29	23.1	8	1818.6	176	7.5
886	2	73	0	24.6	37.7	6.12	250.92	50.19	0	0	0	0	29	82.65	10	1606.5	74	5.3
887	1	69	0	22.6	23.6	7.28	107.3	98.72	1	1	0	1	28	7.3	17	2421.9	112	6.1
888	2	71	0	23.7	30.2	6.37	183.47	104.48	1	1	0	0	28	34.65	2	2406.9	107	6.1
889	2	69	0	21.1	28.8	5.95	126.09	29.33	1	1	0	0	29	102.2	3	2580.5	93	5.6
890	2	76	0	25.1	35.4	6.12	160.41	111.02	1	1	0	0	27	2.2	0.5	1709.1	98	5.7
891	2	68	0	21.8	34.3	5.61	138.66	125.08	1	1	0	0	29	29.9	5	1267.9	88	5.4
892	2	84	0	24.8	32.2	6.5	181.16	75.67	1	0	0	0	23	8.95	5	2615.4	90	5.6
893	1	70	1	24.9	29.3	7.23	155.73	130.23	1	0	0	0	28	23.1	2.5	1643.5	131	6.5
894	1	81	0	26.5	28.8	7.63	177.06	87.28	1	1	0	0	27	30.6	8	2886.2	93	5.3
895	1	75	0	23.9	27.2	7.25	124.73	92.86	1	0	0	0	28	11.55	10	1485.3	94	5.6
896	2	71	0	22.2	32	5.94	154.84	94.92	1	1	1	0	26	40.65	6	1547.5	96	5.9
897	1	67	0	25	27.7	7.35	143.09	94.63	1	1	0	0	28	40.6	7	1827.8	111	6
898	2	69	0	21.8	29.1	5.7	146.09	57.36	0	1	0	0	30	46.2	4	1485.7	87	5.7
899	2	73	0	20.9	27.7	5.47	111.23	56.42	1	1	0	0	30	47.6	5	1665.7	86	5.4
900	2	79	0	18.4	25.8	4.73	80.06	22.06	1	0	0	0	20	28.25	6.5	1616.2	79	5.3
901	1	83	0	24.5	27.7	6.72	141.08	90.36	1	1	0	0	24	6.6	6	1686.9	96	5.5
902	2	71	0	22	28.3	6.07	147.23	69.77	0	0	0	0	29	47.1	3	1797.5	91	5.5
903	1	67	0	22.1	20.4	7.27	85.91	55.97	0	0	0	0	30	43.1	5	1896.9	102	5.5
904	2	65	0	23.3	32.5	5.73	197.56	67.55	1	1	0	0	23	34.85	2	1489.9	83	5.5
905	2	66	0	25.4	39.5	6.29	233.11	75.08	1	0	0	0	28	11	1	2240.5	87	5.6
906	1	67	1	23.5	24.5	7.54	131.42	107.61	1	1	0	0	30	6.6	4	2034.3	119	6.4
907	2	66	0	21.7	33.3	5.51	163.34	45.11	1	1	0	0	30	6.6	3.5	1817.1	100	5.8
908	1	71	0	21	19.3	7.24	102.63	52.73	1	0	0	0	29	26.95	10	1826.8	98	5.5
909	2	76	0	24.7	35	6.38	164.5	96.8	1	1	0	0	27	64.87	12	3015.4	89	5.5
910	2	67	0	25.5	36.9	6.44	221.86	72.7	1	1	0	0	29	13.9	8	1543.7	91	5.9
911	1	66	0	22.4	19.6	7.65	114.14	84.88	0	1	0	0	30	23.1	6	2808.3	90	5.2
912	2	73	0	15.9	21.1	4.7	66.64	17.66	0	1	0	0	27	29.9	5	2595.5	86	5.5
913	1	73	0	19.3	15.6	6.71	52.75	72.88	0	0	0	0	29	19.8	10	1489.1	90	6.1
914	1	70	0	25.5	24	7.98	154.52	96.02	0	0	0	0	30	9.9	8	1479.9	117	5.8
915	2	68	0	20	24.9	6.31	85.75	29.28	0	0	0	0	30	39.32	8	2409.7	81	5.7
916	2	73	0	19.8	28.6	5.13	116.81	90.05	1	1	0	0	28	115.2	6	1598.2	119	6
917	1	69	1	24.7	25.6	7.39	131.2	145.34	1	1	0	1	27	69.3	4	1478.9	102	6.8
918	2	70	0	23	26.5	6.64	170.44	42.56	1	0	0	0	29	4.87	2	1423.6	84	5.5
919	2	83	0	24.5	34.4	5.63	199.47	50.81	0	1	0	0	29	19.55	4	2232.5	91	5.8
920	2	76	0	17.8	19.7	5.35	69.08	15.19	1	1	0	0	27	11.55	10	1606.1	92	5.6
921	1	70	0	24.8	29.3	7.19	164.81	80.88	1	1	0	0	28	21.75	10	3422	119	6.2
923	2	74	1	26.1	37.2	6.22	196.25	149.02	0	1	0	0	27	142.5	5	2709.1	147	7.3
924	1	69	0	22.5	15.8	7.85	63.5	54.88	1	0	0	0	30	26.7	8	1540.4	79	5.4
926	1	76	0	20.5	15.5	7.21	66.58	38.03	0	0	0	0	26	53	4	2044.5	108	6
927	2	65	0	22.1	24.3	6.37	143.39	14.38	0	0	0	0	29	64.2	10.5	1537.3	94	5.5
928	2	83	0	23.3	32.2	5.9	196.7	70.5	1	0	0	0	30	14.85	8	1364.2	90	5.5
929	2	74	0	24.1	34.8	6.4	227.25	80.23	0	1	0	0	28	12.28	5	1550	95	5.9
932	2	77	0	24.2	35.2	6			1	1	0	0	23	19.8	3	2298.8	92	6.1
933	1	77	0	24	34.1	6.47	121.92	79.78	1	1	0	0	28	65.75	3	1868.6	100	5.8
934	1	65	0	25.7	24.5	7.94	135.3	94.03	0	1	0	0	28	45.7	10	1772.5	96	5.3
935	2	72	0	18.3	20.5	5.46	83.02	29.13	0	1	0	0	27	77.75	5	1008.2	85	5.5
937	2	74	0	22.2	31.4	6.23	217.53	85.42	1	1	0	0	28	1.65	3	1744.1	122	6.2
938	2	69	1	23.2	35.2	5.61	222.06	90.78	0	1	0	0	28	16.5	3	1688.3	83	6.5
939	1	71	0	23.5	21.7	7.98	141.88	71.8	1	1	0	0	29	30.85	3	2684.1	93	5.9
940	1	68	0	25.2	25.3	7.68	159.84	99.5	1	1	0	0	26	17.88	5	1381.3	97	5.9
941	2	68	0	20.6	32.3	5.65	165.98	28.55	0	0	0	0	29	49.5	2	1287.6	89	5.5
942	1	75	1	22	25.4	7.35	97.67	78.63	1	1	0	0	27	6.6	8	2311.7	114	6.8
943	2	74	0	22.6	28.8	6.28	136.88	104.48	1	1	0	0	30	17.55	5	1536.7	96	5.9
944	2	65	0	25.3	36.2	6.39	211.58	55.17	0	1	0	0	28	4.4	6	2385.5	105	6.1
946	2	75	0	17.2	21.4	5.5	95.2	39.95	0	1	0	0	29	47.43	5	3028.5	81	5.4
947	1	79	0	25.2	29.8	7.2	159.59	72.47	1	1	0	1	27	59.4	12	1596.8	100	5.7
948	2	77	0	19.2	19.6	5.6	103.05	27.25	0	0	0	0	29	46.2	3	1817.8	87	5.3
950	1	68	1	20.5	23.6	6.8	98.13	60.63	0	1	0	0	30	23.1	8	2314.6	111	6.2
951	2	69	0	23.4	29	6.72	172.94	82.33	1	1	0	0	30	75.55	4	2101	103	5.6
952	1	72	0	21.1	23.2	6.71	87.8	65.25	0	0	0	0	30	23.1	6	2105.2	99	6.1
953	2	68	0	24.3	32.8	6.21	268.75	42.53	0	1	0	0	28	23.1	4	1903.4	104	5.9
954	2	76	0	18.3	28.6	5.11	127.53	42.66	1	0	0	0	30	1.65	1.5	1083.9	97	5.5
955	1	73	0	21.6	22.2	6.97	139.67	63.91	1	0	0	0	30	34.65	6	2458.7	101	5.4
956	1	68	0	22.4	21.9	7.12	116.42	60.48	1	1	0	0	27	98.2	7	2883.7	87	5.3
957	2	81	0	19.9	33.7	4.61	166.23	53.97	0	1	0	0	26	12.25	1	2283.3	94	5.6
958	2	65	0	22.3	33.4	6.09	222.53	55.58	1	0	0	0	29	9.9	10	2149	98	6.1
959	2	70	0	22.2	30.8	6.12	144.05	56.52	0	1	0	0	30	55.98	8	1080.6	103	6
960	2	84	0	24	36.1	5.52	214.13	95.47	1	0	0	0	30	20.5	10	2193.8	103	6.1
962	2	77	0	29.9	37.5	7.01	373.11	53.13	1	1	0	0	30	47.55	1.5	1824.5	98	5.7
963	2	71	0	21.2	32.9	5.29	196.55	50.97	1	1	0	0	29	28.73	0.5	1271	102	5.5
964	2	77	0	20.9	27.2	5.66	139.64	43.36	1	1	0	0	30	63.08	5	1754.1	104	5.8
965	1	71	0	25.3	28.2	7.52	211.5	68.11	1	0	0	0	24	23.1	4	2439.6	93	5.2
966	2	81	0	18.1	16.6	5.8	43.58	15.66	0	0	0	0	29	16.5	4	1630	89	5.6
969	2	78	0	19.5	26.9	5.31	136	34.73	0	0	0	0	27	4.4	6	1569.3	92	5.7
970	1	75	1	28.7	32.1	7.97	146.53	109.8	1	1	0	0	27	7.3	6	1949.7	117	6.4
971	2	74	0	21.3	28.8	6.16	161.19	58.34	1	1	1	0	27	174.5	15	2296.3	90	5.6
972	1	77	0	21.2	24.8	6.63	77.44	75.5	1	1	0	0	26	16.5	6	2655.7	100	5.6
973	2	66	0	20.9	31.9	5.73	131.63	68.36	0	1	0	0	30	19.2	2	1784.5	91	5.9
974	1	73	0	25	23.4	8.31	145	81.91	1	1	0	0	30	81	3	2084.1	93	5.5
975	1	78	0	22.2	19.4	7.91	118.58	86.53	1	1	0	0	28	195	4.5	2585.7	92	5.7
976	2	80	0	19.5	21.3	5.4	61.41	25.94	1	1	0	0	29	16.5	7	1209.4	91	5.5
977	2	67	0	19.4	22.5	5.81	129.17	49.09	1	1	0	0	28	31.17	4	2064.4	78	5.4
978	1	75	0	24.5	20.7	8.2	126.84	95.67	1	1	0	0	25	48.8	4	2714.6	107	6
979	1	69	0	21.3	20.5	7.78	99.56	118.61	1	1	0	0	29	27	3	1843.8	98	5.7
980	2	75	0	20.6	25.4	5.76	214.89	39.94	0	1	0	0	29	17.55	3.5	1598.6	98	6
981	2	81	0	22.5	28.8	6.55	83.33	138.67	1	0	0	0	27	23.1	6	2278.7	99	5.5
982	1	73	1	23.2	14	8.38	79.94	106.58	1	1	0	0	28	27.43	6	2116.4	127	6.1
983	1	73	0	26.1	34.8	7.22	147.05	155.61	1	1	0	0	24	48	4	1722.2	105	6
984	2	70	0	15.6	16.8	4.66	47.78	31.27	0	1	0	0	28	120.4	2.5	1774.6	78	5.2
985	2	72	0	24.6	35.6	6.08	195.78	77.44	1	1	0	0	29	20.4	17.5	1728.3	100	5.5
986	1	70	0	20.6	17.7	7.23	83.08	92.69	0	0	0	0	28	104.5	2	2403.4	98	6.3
987	1	75	1	27.9	29.8	7.99	169.06	187.55	0	1	0	0	25	183.6	2	2276.7	154	7.4
988	2	72	0	22.3	39.8	5.37	123.3	138.41	1	1	0	0	27	39.1	2	2410.7	97	5.8
989	1	66	0	19.3	13.5	7.03	60.27	44.08	0	1	0	0	29	43.1	2	2857.2	104	5.6
990	2	70	0	19.9	28	5.26	141.92	42.63	1	1	0	0	26	36.5	6	990.9	92	5.7
991	2	69	0	23.9	32	6.23	179.88	38.19	1	1	0	0	29	10.95	15	1517.7	86	5.8
992	2	68	0	17.8	19.1	5.24	65.03	28.64	0	0	0	0	29	44.65	3.5	1422.3	83	5.7
993	2	73	0	19.5	27.9	4.81	148.5	33.69	0	1	0	0	25	29.1	10	1979.7	90	6.2
994	2	80	0	24.8	33.5	5.89	227.31	103.53	1	0	0	0	30	13.2	8	2579.3	96	5.5
996	1	68	0	27.5	26.1	8.68	183.83	108.88	1	0	0	0	26	13.63	5	1906.2	99	5.3
997	2	70	0	27.3	38.8	7.46	219.66	102.58	1	1	0	0	28	23.1	5	1273.3	88	6.2
998	2	69	0	24.9	33.9	6.45	188.19	132.39	1	1	0	0	27	37.7	10	1112.5	95	5.9
1000	2	66	0	23.4	36.6	5.86	204.75	99.81	0	1	0	0	27	27.8	8	1576.3	96	5.7
1001	2	65	0	17	21	4.91	54.81	30.92	1	1	0	0	29	13.2	7	1355.3	82	5.2
1002	2	75	0	24.3	32.2	5.9	290.52	79.94	0	1	0	0	27	46.2	3	2417	109	6.2
1003	1	83	1	23.5	27	6.92	137.77	92.63	1	1	0	0	26	46.2	2	1713.4	124	6.6
1004	2	82	0	18.9	26.3	5.5	105.73	86.53	1	0	0	0	27	23.1	1.5	1111.5	110	5.9
1005	1	80	0	20.5	23.8	6.88	104.42	67.84	0	0	0	0	21	26.43	10	2145.3	91	5.6
1007	1	71	0	28.9	32.3	8.31			1	0	0	0	28	19.55	3	1963.4	112	6
1008	1	83	1	23.2	25.6	7.35	84.67	105.2	1	0	0	0	26	31.4	4	1218.6	172	8.2
1009	1	80	0	26.3	32.4	7.35	201.83	85.14	0	0	0	0	23	67.8	1.5	2167.4	95	5.5
1010	2	80	0	26.7	36.6	6.6	209.55	170.36	1	1	0	0	28	93.3	4	1307.6	107	6.2
1011	2	66	0	21.4	28	5.99	178.94	86.58	1	0	0	0	30	23.1	4	2003.1	103	5.7
1012	1	73	1	29.2	26.8	8.99	196	120.08	1	1	0	0	29	27.1	4	2081.6	153	7.2
1013	2	67	0	22.7	39.5	5.56	197.28	71.56	0	1	0	0	26	31.8	1	1183.4	105	5.4
1014	2	80	1	18.5	23.2	5.28	91.09	48.2	0	1	0	0	29	78.2	5	1811.5	105	6.6
1015	2	74	0	21.8	29.5	6.37	162.06	108.25	0	0	0	0	28	20.88	7	2637.4	99	5.7
1016	1	82	0	24.4	25.2	8.12	82.17	82.69	1	0	0	0	25	33	3.5	2358.7	104	5.9
1017	1	68	0	26.3	29.1	8.08	173.27	67.83	0	0	0	0	27	15.4	1	1615.2	101	5.6
1018	1	73	0	24.3	30.7	6.72	117.69	69.84	1	1	0	1	20	12.6	6	1512.2	79	5.7
1019	2	65	0	19.5	22.3	5.75	121.06	34.66	1	0	0	0	29	163.4	3	2577.7	92	5.6
1020	2	66	1	20.5	33	5.05	174.56	101.05	0	1	0	0	28	23.1	2	807.9	187	8.7
1021	1	67	0	22.8	22.9	7.27	191.78	57.53	1	0	0	0	27	105.3	5.5	2914.9	93	5
1022	1	81	0	23.5	26.2	7.28	123.61	77.34	1	1	0	0	27	61.2	1	1771.5	110	6.2
1023	2	68	0	19.4	24.5	6.02	132.59	57.52	0	0	0	0	28	136.5	5	2246.8	91	5.5
1024	2	82	0	26.7	40.9	6.03	265.19	77.94	0	1	0	0	27	23.1	12	1096.2	97	5.8
1025	2	75	0	17	20	4.85	69.09	35.56	0	0	0	0	29	38.4	11	1281.9	89	5.7
1026	1	82	0	24	27.6	6.51	109.73	95.97	1	0	0	0	29	34.65	10	2023.5	98	5.7
1027	2	79	0	22.9	31.7	5.98	224.61	61.97	1	0	0	0	24	25.8	16	2360.6	96	6.3
1028	2	79	0	23	31.9	5.73	212.61	74.72	1	1	0	0	25	23.1	6	1688	107	5.9
1029	1	70	1	23.4	22.5	7.74	118.55	90.11	1	0	0	0	30	19.8	4	1688.2	136	7
1030	1	74	0	26.2	27.5	8.32	165.47	174.38	1	1	0	0	28	217.3	4	1522.1	92	6
1031	2	78	0	31.3	48.2	6	307.5	139.28	1	1	0	0	28	16.38	10	1984.9	99	5.9
1032	1	80	0	23.2	27.6	6.92	133.92	110.67	1	1	0	0	26	19.8	4	1252.1	92	5.5
1033	2	75	0	18.6	13	6.59	63.03	27.66	0	0	0	0	29	38.2	5	1945.1	86	5
1034	2	68	0	17.7	18.3	5.81	95.13	17.55	0	1	1	0	28	9.9	2	2245.7	98	5.8
1035	1	72	0	26.7	28.7	8.06	244.42	103.31	1	1	0	1	29	34.65	2.5	2544.1	87	5.3
1036	1	73	0	25.3	33.1	7.08	204.72	145.64	1	0	0	0	30	74.2	4	1170.3	96	5.1
1037	1	75	0	23.5	25.1	7.32	104.16	80.05	0	1	0	0	28	29.9	17	1866	85	5.6
1038	2	80	0	21	29.4	5.19	152.05	42.64	1	0	0	1	28	0	4	1820.1	87	5.3
1039	2	73	0	23.9	34.5	6.31	120.58	108.81	1	1	0	0	28	32.5	10	1361.1	86	5.7
1040	2	67	0	23.6	35.5	6.24	204.95	98.03	1	0	0	0	29	25.9	6	2456.8	95	6.2
1042	1	67	1	24.3	24.2	7.71	156.47	106.22	1	1	0	1	30	15.55	12	1918.9	146	7.9
1044	1	70	0	18.6	14.5	6.31	55.02	49.19	1	0	0	0	28	29.2	9	2555.3	93	5.1
1045	1	68	0	25.2	31.2	6.93	144.83	85.36	1	0	0	0	26	63.1	5	1897.4	115	5.6
1046	2	76	0	26.2	37	6.47	226.11	82.67	1	1	0	0	30	15.9	8	1874.4	98	5.7
1048	1	81	0	25.6	25.6	8.45	126.48	84	1	1	0	0	27	24.75	10	2241.5	120	6.4
1049	2	77	0	23	35.1	5.87	228.41	64.86	1	1	0	0	29	46.2	3	3329.5	92	5.8
1050	1	77	0	19.2	11.6	7.12	52.94	23.38	0	0	0	0	29	94.2	14	2112.3	96	5.6
1051	2	68	0	19.7	22.6	5.38	141.38	36.2	1	1	0	0	26	29.7	15	1668.7	90	4.9
1052	2	76	0	22.6	32.2	5.48	191.31	55.22	1	0	0	0	24	8.8	2	1755.7	95	6.6
1053	1	69	1	23.9	25.3	7.31	158.95	93.05	1	1	0	0	30	34.65	4	2631.3	119	6.6
1054	2	81	0	28.8	41.2	6.78	269.58	93.88	0	1	0	0	29	19.8	5	1652.7	86	6.2
1055	1	75	1	20.6	20.4	6.8	77.5	47	0	1	0	0	29	94.2	2	1578.3	100	6.7
1056	1	75	1	25.7	25.9	8.28	230.03	135.22	1	1	0	0	28	19.8	8	2096	95	6.3
1057	1	69	0	23.4	24.2	7.84	143.47	71.92	1	0	0	0	28	41.2	6	2910.3	94	5.3
1058	2	67	0	22.7	27	6.63	201.86	39.45	0	1	0	0	30	15.3	10	2057.7	89	6
1059	1	70	0	23.5	24.2	7.1	228.48	54.55	1	1	0	0	29	71.8	4	1640.7	87	5.7
1061	1	70	0	21	19.1	7.41	66.84	38.36	1	0	0	0	27	61.55	5	2246.5	112	5.9
1062	2	65	0	20.1	16.2	7.22	63.81	17.55	0	0	1	0	30	87.1	4	2290.2	98	5.7
1063	2	65	0	19.8	23.8	5.9	136.52	56.78	0	1	0	0	27	55.1	4	1413.9	85	5.1
1064	1	67	1	28.5	32.8	8.21	196.2	152.67	1	1	0	0	25	153	5	1179.2	129	6.8
1065	2	70	0	19.6	28.9	5.46	123.77	74.42	0	1	0	0	27	21.2	10	1579.6	117	6
1066	2	77	0	22	32.1	5.34	221.78	47.86	1	1	0	0	26	69.3	2	2573.7	93	5.4
1068	2	69	1	19.1	30.3	5.29	109.13	83.3	1	0	0	0	28	23.1	4	1429.2	143	6.7
1069	1	74	0	26.8	32.8	7.55	195.61	181.59	1	1	0	0	29	6.6	10	820.2	97	5.8
1070	2	71	0	23.7	33.6	5.84	212.56	68.48	1	1	0	0	29	8.25	2	1165.6	97	5.8
1071	1	73	1	21.7	22.1	6.97	98.91	57.58	1	1	0	0	29	77.7	5	1495	98	6.9
1072	1	76	1	23.8	26.3	6.89	154.16	138.63	1	1	0	0	26	45	3	2359.2	147	6.8
1073	2	77	0	20.9	29.4	5.43	125.78	77.16	0	0	0	0	28	94.2	18	1830.7	93	5.8
1075	1	73	0	22.2	22.7	7.43	138.28	144.28	1	1	0	0	28	23.1	9	2714	97	5.9
1076	2	78	0	19.5	23	5.18	120.2	34.5	1	0	0	0	28	9.9	7	952.3	84	5.5
1077	2	75	0	20.7	32.7	5.54	149.73	73.2	1	1	0	1	30	26.5	6	1441.1	102	5.7
1078	1	67	0	23.9	19.6	7.98	124.95	73.84	1	0	0	0	30	87.3	3	2302.5	92	5.3
1079	1	70	0	24.9	28.2	7.91	149.66	127.39	1	1	0	0	29	16.25	10	3185.2	98	5.2
1081	2	70	0	25.1	33.1	6.36	242.75	87.94	1	1	0	0	29	97.2	10	1991.5	111	5.7
1083	2	75	0	29.9	43.8	7.19	324.08	72.97	1	1	0	0	27	8.95	4	1208.3	97	6.3
1084	1	84	0	20.4	22.9	6.44	80.73	57.06	1	0	0	0	27	17.7	4.5	2704.8	107	6
1085	1	77	0	24.6	26	7.64	138.52	95.02	1	0	0	0	26	24.95	5	1198.7	103	5.9
1086	2	65	0	19.2	27.2	5.47	161.59	45.5	0	0	0	0	30	6	4	2629	82	5.3
1087	1	75	0	29.7	37.2	8.05	197.52	232.98	1	1	0	0	27	16.5	7	2345.2	99	5.6
1088	1	71	0	20.7	25.7	6.64	113.97	92.14	0	1	0	0	25	350.9	4	3423.3	91	5.4
1089	1	65	0	23.5	26.3	7.21	143.5	146.56	1	0	0	0	28	13.2	8	2087.5	97	5.3
1090	2	73	0	22	30.2	6.36	179.86	82.22	1	1	0	0	29	35.1	3	1724.4	101	6
1091	1	75	0	24.4	29.7	7.32	154.5	64.7	1	1	0	0	27	0	12	1997	100	5.7
1092	1	71	0	24.5	28	7.6	151.3	124.42	1	1	0	0	30	23.1	5	2977	94	5.5
1093	2	84	0	21.9	23.5	6.22	155.98	67.05	0	1	0	0	25	283.2	4	2323.2	100	5.9
1094	1	67	0	25.4	29.6	7.38	178.13	85.14	1	1	0	0	29	11.55	10	1798.6	100	5.4
1095	1	73	0	25.5	32.8	7.32	182.75	110.44	1	0	0	0	28	293.3	5	2792.1	88	5.2
1096	1	65	0	23.3	21.4	7.67	69.91	65.7	0	1	0	0	30	60.25	3	3237.1	106	5.9
1097	2	65	0	21.5	31.8	5.83	162.08	67.73	0	0	0	0	28	17.9	6	1567.5	90	5.4
1098	2	75	0	18.4	17.1	5.92	60.53	38.56	0	0	0	0	24	56.75	4	2968.3	93	5.8
1100	1	83	0	27.5	34.1	7.98	193.95	155.38	1	1	0	0	28	32.5	5	3115.9	97	5.7
1101	2	70	0	23	31.3	6.65	232.52	80.91	1	0	0	0	28	70.4	7	1370.8	91	5.3
1102	2	71	0	21.1	30.4	5.75	190.97	28.83	0	1	0	0	27	123.8	5	2069.2	92	5.5
1103	2	77	0	20.1	19.8	6.24	133.11	51.58	1	1	0	0	29	45.15	6	1620.1	99	5.7
1104	2	67	0	18.8	23.6	5.44	159.73	42.67	0	1	0	0	30	3.3	10	1723.5	84	5.5
1106	1	72	0	26.1	23.8	8.38	157.52	141.3	1	1	0	0	26	16.95	8	2542.2	94	5.6
1107	1	74	0	26.3	26	8.22	137.69	93.67	1	0	0	0	29	111.6	3	2649.2	91	5.6
1108	1	75	0	18.3	14.9	6.92	63.41	46.64	0	0	0	0	29	11	3	2003.4	94	5.6
1109	2	66	0	17.6	19	5.32	95.3	25.52	0	1	0	0	27	19.8	4	2323.5	90	5.5
1110	2	76	0	24.3	37.1	6.24	227.47	67.47	0	1	0	0	28	30.75	13	2400.2	105	5.8
1112	2	68	0	18.6	19.5	6.03	117.11	56.67	1	0	0	0	27	40.5	6	1405	94	6
1113	1	75	0	23.3	19.4	7.78	88.63	51.55	0	1	0	0	26	30.85	8.5	2951.3	98	6
1115	2	75	0	30.7	46.4	6.68	253.06	154.72	1	1	0	0	24	6.6	5	1451.7	113	6.6
1116	1	81	1	26.1	27.8	7.96	127.02	129.58	1	1	0	1	30	47.1	16	2859.8	117	6.7
1117	2	71	0	23.7	37.2	5.55	139.58	98.69	0	1	0	0	24	1.65	8	2585.1	100	5.6
1118	2	75	0	24.9	43	5.32	324.45	41.42	0	1	0	0	28	12.6	6	1880.6	83	5.4
1119	1	73	0	18.5	21.6	6.02	83.81	111.17	1	0	0	0	26	34.65	5	1888	96	4.9
1120	2	70	0	22.7	35.7	5.75	147.8	57.36	1	1	0	0	29	33.9	5	1012.9	96	5.6
1121	2	80	0	25.6	34.7	6.46	253.92	126.25	1	1	0	0	29	33	4	1824.3	100	6
1122	1	68	0	24.7	21.9	8.03	136.88	77.55	1	1	0	0	28	41.2	4	3210.6	83	5.5
1123	2	66	0	21.9	28	6.25	176.34	66.78	0	1	0	0	28	19.85	9	2163.1	91	5.6
1124	2	69	1	27.9	43.2	6.43	252.05	169.03	1	1	0	0	28	69.3	10	2101.1	152	7.4
1125	1	82	0	21.4	18.5	7.23	82.27	105.8	0	0	0	0	27	61	5	2304.4	98	5.8
1126	2	80	0	19.6	20.8	5.44	106.95	71.47	1	1	0	0	26	31.8	6	1188.1	90	6.1
1127	2	77	0	18.6	29.8	4.81	147	38.98	1	1	0	0	29	8.25	4	1134	87	5.6
1128	1	82	0	26.1	31.4	7.57	183	120.72	1	1	0	0	27	3.3	3	1486	100	6.1
1129	2	66	0	19.3	23.7	5.64	125.44	35.3	0	1	0	0	27	69.3	3	2574.6	89	5.5
1130	1	70	0	23.6	25.3	7.26	161.44	57.98	0	0	0	0	27	13.2	16	1389.2	93	5.4
1131	2	70	0	22	30.6	5.96	220	68.16	0	1	0	0	30	105.9	3	1867.4	85	6
1132	2	74	0	22.3	33.2	5.39	197.73	99.23	1	0	0	0	26	56	4	2017.9	94	5.6
1133	1	77	0	23.8	31.5	6.99	181.11	128.38	1	1	0	0	27	9.9	12	1980.5	103	5.6
1134	1	82	1	27.3	37	7.06	212.66	145.89	1	0	0	0	27	0	4	1748.9	146	7.2
1135	2	69	0	26.3	36.4	6.52	229.06	55.44	1	1	0	0	28	16.5	3	2265.7	90	5.8
1136	2	74	0	20.9	19.2	7.11	134.13	48.91	1	0	0	0	26	39.6	5	2265.4	96	5.6
1137	1	65	0	26.5	25.5	8.08	152.14	64.61	1	0	0	0	27	44.43	4	2662.5	88	4.7
1138	2	70	0	23.4	31.9	6	127.89	56.81	1	1	0	0	26	43.1	3	833.1	92	5.7
1139	2	76	0	25.2	34.3	6.6	220.77	53.09	0	0	0	0	29	9.9	8	2119	87	5.4
1140	2	76	0	21.1	32.6	5.54	149.06	115.66	1	1	0	0	25	39.4	7	1347.7	115	6.2
1141	1	81	0	20	19.3	6.94	94.67	68.73	1	1	0	0	30	47.1	4	1297.5	98	5.8
1142	1	74	0	22.1	22.8	7.39	159	88.22	0	0	0	0	27	8.8	17	1577.4	120	6.4
1143	1	74	0	27.1	31	8.12	167.38	99.55	1	0	0	0	27	29.7	9	2877.5	100	5.4
1144	2	66	0	17.4	26.8	4.7	151.92	48.64	0	1	0	0	28	35.55	4	1926.7	83	5.2
1146	2	74	1	20	21.7	5.39	123.02	46.48	0	1	0	0	30	21.4	5	1322.8	113	6.7
1147	2	69	0	22.3	33.7	5.77	142.73	65.88	1	1	0	0	26	21.3	2	1339.5	120	6.4
1148	2	69	0	19.7	21.3	5.85	143.81	21.94	1	0	0	0	29	24.6	0.5	1932	87	5.5
1149	2	70	0	21.7	29.2	5.67	126.7	57.44	1	1	0	0	29	14.6	4	1801.1	96	5.7
1150	2	74	0	25	38.2	6.04	241.67	65.98	1	1	0	0	25	43.3	3	2300.4	100	5.9
1151	2	75	0	19.2	28.6	5.22	137.97	53.02	0	1	0	0	26	47.23	4	1520.6	87	5.3
1152	2	65	0	22.5	32.1	5.72	171.73	40.03	0	1	0	0	29	19.8	5	1775.7	85	5.1
1153	1	77	0	22.8	19.9	8.2	91.28	44.52	1	0	0	0	28	41	4	2537.3	91	5.2
1154	2	70	0	23.4	35.1	5.91	227.47	83.86	1	1	0	0	30	117.75	3	1446.6	108	6.2
1156	2	79	0	23.1	32.8	5.75	216.08	81.17	1	1	0	0	30	46.65	8	2156.3	118	6.1
1157	2	72	0	19.3	32.5	4.88	145.5	66.16	0	1	0	0	29	69.3	4	1917	96	6
1158	2	76	0	18.7	21.5	5.78	132.11	20.67	0	0	0	0	27	9.9	10	1332.2	85	5.3
1159	1	74	0	22.7	27.8	6.91	211.36	130.89	1	0	0	0	30	80.85	4.5	2295.3	93	5.7
1160	2	83	0	21.4	26.1	5.81	194.81	57.61	1	1	0	0	27	8.25	3	2346.6	99	5.7
1161	1	79	0	20	16.6	6.36	91.39	56.8	0	1	0	0	23	38.4	4	1779.6	89	5.6
1162	2	75	0	23.6	38.5	5.42	184.27	115.61	0	0	0	0	28	12	16	1790.7	86	5.5
1163	2	81	1	22.4	36.3	5.65	184.66	72.19	1	1	0	0	19	60.17	3	1224.2	105	6.5
1164	2	65	0	16.8	20	4.75	42.16	8.19	0	0	0	0	29	58.2	4	1609.3	80	5.8
1165	1	78	0	22.9	19.3	7.34	68.83	41.64	0	0	1	0	28	46.2	10	2459.1	96	5.4
1166	2	72	0	28.5	35.1	7.51	312.5	96.66	1	1	0	0	28	20	3	2515.6	116	6.4
1167	2	68	0	23.6	33.9	6.27	226.92	115.45	0	0	0	0	29	14.25	7	1438.4	92	5.7
1168	2	73	0	24.8	39.1	5.75	253.7	117.58	1	0	0	0	29	43.8	2	1402.4	90	5.8
1171	2	65	0	21.8	32.1	5.95	190.44	62.48	0	1	0	0	30	21.7	3	2303.8	102	6.1
1172	1	67	0	21.7	22.3	7.16	109.73	68.86	1	1	0	0	29	110.2	10	2121	91	5.2
1173	1	82	0	20.5	21.9	6.34	120.34	69.14	1	0	0	0	27	94.65	13	2200.8	90	5.5
1174	2	77	0	25.1	33.7	6.62	225.69	58.95	0	1	0	0	25	160.8	18	2092.6	97	5.8
1175	1	65	0	19.9	19.8	6.52	122.52	50.25	0	0	0	0	24	23.1	15	1845.6	108	6.1
1176	2	77	0	26.6	38.8	6.58	176.63	126.23	0	0	0	0	27	17.27	4	1586.3	94	5.7
1177	1	66	0	22.9	20.2	7.56	115.23	85.5	1	1	0	0	29	23.1	3	2220.4	87	5.7
1178	1	72	0	21.8	22.8	7.31	96.09	77.03	1	0	0	0	30	115.1	5	2476.7	104	5.4
1179	2	68	0	28.9	41.1	7.17	242.81	138.89	1	0	0	0	30	29.7	5	1831.8	100	5.5
1180	2	70	0	18.6	22.4	5.54	125.88	40.42	0	0	0	0	28	36.75	3	2049.4	99	5.5
1181	1	70	1	22.4	18.9	7.52	91.69	69.97	1	1	1	0	26	31.8	5	1592.1	105	6.6
1182	2	69	0	23.7	31.3	6.82	169.11	86.73	1	0	0	0	27	9.9	7	1937.3	96	5.8
1183	2	73	0	21.2	27.8	5.96	132.61	48.7	0	0	1	0	28	60.2	2	1432.5	87	5.4
1184	2	66	0	18.9	24.6	5.36	134.53	21.58	0	0	1	0	28	92.4	6	1327.6	83	5.4
1185	2	70	0	21.9	31.3	5.41	210.73	49.81	1	1	0	0	29	66.2	2	1782.1	96	5.9
1186	1	82	1	24.6	32.1	6.64	177.58	118.63	1	0	0	0	29	37.2	11	1836.1	145	7.4
1187	2	79	1	29.2	45	5.73	301.7	168.03	1	1	0	0	24	1.65	3	2053.1	133	8
1188	1	74	0	25.2	25.3	8.33	203.3	123.58	1	1	0	1	28	81.3	7	1538.7	107	5.8
1189	1	67	0	23	22.9	6.91	131.27	81.5	0	1	0	0	29	41.1	7	2538.4	101	6
1190	2	79	0	19.1	27.8	5.04	123.81	33.19	1	0	0	0	26	18.5	10	2989.9	108	6
1191	1	83	1	24.1	27	7.3	192.11	109.53	0	1	0	0	29	43	5	1405	155	8.6
1192	2	81	0	25.3	38.9	5.92	159.95	92.13	1	0	0	0	27	32.25	5.5	2577.6	101	5.8
1193	2	76	0	24.9	35.8	5.76	187.08	95.09	1	1	0	0	28	69.1	2	1484	109	5.8
1194	1	73	0	23.3	27	6.39	117.22	117.84	1	0	0	0	25	0	5	1440.7	82	5.1
1195	2	69	0	20.2	30.8	5.72	136.55	62.72	0	0	0	0	29	94.2	12	2501.8	99	5.7
1196	1	74	0	24.7	27.4	7.39	128.64	129.45	1	1	0	0	24	8.25	3.5	1823.5	103	5.4
1197	1	69	0	23	18.6	8.02	106.63	66.11	0	0	0	0	30	55.1	2	1404	121	6
1198	2	74	0	24	35.6	6.03	184.16	77.38	0	1	0	0	30	13.2	5	2535.4	93	5.9
1199	1	80	1	20.4	22.7	6.8	113.5	52.28	1	0	0	0	28	68.65	12	3026.8	113	6.8
1200	1	75	0	23.5	21.7	7.72	137.92	63.39	0	1	0	0	27	33.9	17	1222.2	92	5.4
1201	1	84	0	23.3	24.6	7.11	141	68.14	1	0	0	0	28	127.1	5	1578.5	94	5.5
1202	2	80	0	18.7	21.2	4.94	85.86	35.09	1	1	0	0	27	113	2.5	1995.8	92	5.7
1203	1	74	0	25	31.4	7.35	123.25	129.42	1	0	0	0	24	90	2	2067	117	5.4
1204	2	70	0	20.9	29.1	5.61	147.89	85.78	1	0	0	0	28	32.25	5	3020.4	101	5.8
1205	2	81	0	24.2	43.6	5.39	220.16	89.64	1	0	0	0	29	18.55	5	2008.9	108	5.7
1206	1	66	0	22.5	22.3	7.4	139.09	93.3	1	1	0	0	29	23.1	1	1116.2	86	5.7
1207	1	75	0	26.5	23.2	8.61	132.81	96.44	0	0	0	0	25	13.2	6	2142.2	108	5.8
1208	2	69	0	24.4	38.5	5.86	225.23	59.56	0	1	0	0	30	40.5	5	1441.8	94	5.9
1210	1	65	0	22.5	23.4	7.07	110.22	66.47	0	1	0	0	29	98.4	6	1972.6	93	5.4
1211	2	67	0	20.7	27.3	5.74	148.11	60.3	0	1	0	0	26	26.5	8	2534.7	95	5.7
1212	2	73	0	23.8	31.5	6.19	234.42	46.56	0	1	0	0	29	35.1	5	2401.6	98	5.6
1213	2	65	0	24.9	37.9	6.12	167.64	91.92	0	1	0	0	29	48.87	13	2187.4	93	5.4
1214	1	72	0	19.7	19	6.52	69.03	52.31	0	0	0	0	28	27.55	3	3040.9	111	6.3
1215	1	67	0	21.6	16	7.32	126.06	32.2	0	0	0	0	28	48.73	4	1690.6	93	5
1216	2	70	0	19.3	24.9	5.73	150.67	38.05	0	1	0	0	26	21.4	1	2864.3	87	5.7
1218	1	71	0	19.9	25.9	5.67	104	50.94	1	0	0	0	27	25.55	8	2341.3	110	5.9
1219	1	72	0	21.1	25.6	6.43	159.22	97.11	1	1	0	0	24	16.5	8	1761.1	90	5.7
1220	2	82	0	21.2	32.2	5.01	183.44	81	0	0	0	0	27	16.95	2	1670.4	80	5.4
1221	2	80	0	20.7	22	5.99	115.72	38.06	1	0	0	0	27	0	6	2131.9	87	5.6
1222	2	67	0	24.3	34	6.51	250.81	71.66	0	0	0	0	29	13.58	8.5	3173.8	98	5.7
1224	2	70	0	22.6	33.2	6.24	153.55	127.14	1	1	0	0	29	59.4	3	1871.9	109	6.4
1226	2	74	0	25	38.1	6.14	223.95	82.06	1	0	0	0	29	94.4	14	2093.2	90	5.7
1227	2	71	1	21.6	30.7	5.99	206.95	74.58	1	1	0	0	28	19.8	5	873.6	146	6.6
1228	1	70	0	20.7	28.4	6.53	101.67	117.61	0	1	0	0	25	30.6	4	2026.9	104	5.2
1229	2	83	0	19.1	21.3	5.23	78.5	23.28	1	0	0	0	30	19.8	3	1881.9	86	5.7
1230	2	82	0	29.7	45	6.18	369.22	58.8	1	1	1	0	28	41.25	12	1338.2	119	5.8
1231	1	68	0	20	19.5	6.57	67.2	39.09	1	0	0	0	28	20.32	2	1724.3	99	5.3
1233	1	82	0	21.9	24.4	6.36	130.95	75.55	0	0	0	0	30	28.5	3	1767.3	93	5.6
1234	1	69	0	22.1	25	6.87	102.2	50.02	1	1	0	0	26	19.8	5	1564.5	93	5.7
1235	2	66	0	28.3	41.5	6.48	230.48	113.94	1	1	0	0	27	11.55	6	804.3	93	5.4
1236	1	68	0	20.4	17.7	7.11	99.45	31.92	0	0	0	0	30	42.65	7	2400.5	98	5.1
1237	2	67	0	24.7	36.4	6.44	230.63	99.38	0	1	0	0	28	23.1	6.5	1248.6	98	5.9
1238	1	68	0	24	21.5	7.66	116.23	87.19	1	0	0	0	29	55.6	13	2102	107	5.9
1239	2	72	0	19.5	23.3	5.65	113.92	44.23	0	1	0	0	26	23.1	8	1260.7	99	5.8
1240	1	73	0	26.1	28.4	7.73	109.11	140.81	1	1	0	0	29	35	13	1890.4	95	5.5
1241	1	84	0	24.6	27.8	7.05	163.33	125.72	1	1	0	0	27	24.25	5	2684.5	93	5.6
1242	2	77	0	24.8	28.8	6.62	221.52	95.31	1	1	1	0	22	95.1	4	2895.2	106	5.8
1243	1	74	0	23.7	25.4	7.29	162.05	73.69	0	1	0	0	26	15.4	4	2529.2	97	5.7
1244	1	69	1	21.4	19.9	7.32	101.91	89.27	1	1	0	0	28	0	3	938.8	107	6
1245	2	67	0	25.2	37.3	6.33	217.22	68.16	1	1	0	0	30	34.53	6	1852.1	94	5.6
1246	1	79	0	22.8	25.2	6.99	100.61	101.2	1	1	0	0	28	28.88	6	2113.2	95	5.6
1247	1	67	1	26.1	29.8	7.47	159.22	179.53	1	1	1	0	29	33.7	3	2264.9	115	6.7
1248	2	65	0	18.9	21.3	5.99	88.66	52.5	1	1	0	0	30	39.6	6	1975	92	5.6
1249	2	79	0	29.6	46.3	5.88	301.06	154.05	1	0	0	0	21	9.85	6	2635.3	107	5.7
1250	1	71	0	28	30	8.33	146.86	94.45	1	1	0	1	30	23.1	6	1447.8	95	5.9
1251	1	65	0	20.6	16.9	7.23	80.22	68.17	1	1	0	0	29	21.9	2	2253.1	88	5.4
1252	2	79	0	21.7	29.8	5.65	104.2	101.98	1	1	1	0	25	9.9	5.5	1095.6	96	6
1253	2	73	0	23	35.2	6.16	244.48	84.58	0	1	0	0	27	13.2	6	990.6	93	5.7
1254	1	74	0	23.5	27.1	6.89	135.72	89.08	1	1	0	0	28	8.63	4	2302.4	116	5.9
1256	2	73	0	27	41.2	6.19	300.33	67.8	1	1	1	0	28	40.65	8	1491.2	89	6
1257	2	78	1	27.2	40.4	6.14	247.89	170.72	1	1	0	0	28	19.8	3	1692.2	120	7
1258	1	76	0	22.6	20.8	7.2	95.52	57.52	1	0	0	0	26	90.2	5	4543.5	96	5.8
1259	1	68	0	21.6	20.3	7.32	107.33	151.22	1	1	0	0	25	23.1	6	1571.4	92	5.1
1260	1	76	0	19.8	24.6	6.14	103.05	94.42	1	0	0	0	28	85.2	3	2131.8	88	5.4
1262	1	78	1	23.9	20.9	8.05	101.56	126.77	1	0	0	0	25	13.2	10	2052.6	122	6
1263	2	73	0	23.1	30.3	6.11	159.05	68.42	1	1	0	0	29	42.65	8	3264	89	5.5
1264	2	78	1	21.4	33.9	5.39	161.61	70.41	1	1	0	0	27	32.4	10	2104.4	143	6.5
1265	1	81	0	22	24.3	6.48	89.06	53.95	1	1	0	0	26	23.8	14	1814.6	98	5.8
1266	1	71	0	24	31.4	6.8	145.28	57.92	1	1	0	0	26	56.87	3	961.4	91	5.7
1268	1	72	1	21.6	24.1	6.51	110.56	100.5	1	1	1	0	24	19.8	10	1594.1	108	6.6
1269	2	84	0	21.6	27.6	5.87			0	0	0	0	27	9.9	5	2138.3	92	5.3
1270	1	70	0	24.4	29.3	6.97	137.56	131.52	1	0	0	0	27	3.3	5	1528.8	113	5.8
1271	2	70	0	24.4	32.6	6.15	180	86.7	1	0	0	0	29	0	5	1779	100	5.8
1272	1	71	1	23.6	24.9	7.43	133.86	150.05	1	1	1	0	28	105.75	4	2513	111	7
1273	2	70	0	18.4	28.9	4.75	123.95	57.97	1	1	0	0	27	39.6	15	1483.4	85	6.2
1274	1	72	0	20.9	23.9	6.65	67.64	117.55	1	1	0	0	24	49.5	3	1630.7	96	6.2
1275	2	69	0	19.2	23	5.4	122.16	11.52	1	1	0	0	29	75.3	17	2090.9	95	5.8
1276	1	66	0	21	19.6	7.26	99.41	78.41	1	0	0	0	29	16.85	2	1911.1	118	5.7
1277	2	66	1	25.3	33.8	6.73	206.86	84.23	1	1	0	0	26	12.38	4	1751.9	137	7.7
1278	1	81	0	24.9	27.3	7.02	141.34	81.77	1	1	0	0	25	62.2	15	2324.5	105	5.9
1279	1	81	0	22.5	32	6.51	202.05	118.3	1	1	0	0	25	3.3	5	1713.9	106	5.7
1280	1	66	0	25.1	25.4	7.9	120.39	122.22	0	0	0	0	29	91.8	5	1909.4	103	6
1281	1	82	0	22.6	30.1	6.17	128.39	93.2	1	0	0	0	25	14.92	10	1714	89	5.6
1282	2	74	0	28.4	43.7	6.31	278.78	110.47	0	1	0	0	29	14.3	8	1988.3	99	5.6
1283	2	70	0	20.6	30.9	5.18	140.86	27.98	1	0	0	0	29	97.3	5	1786.4	91	5.4
1284	2	82	0	20.3	29.3	5.25	167.98	54.63	1	1	0	0	28	31.8	5	1095.8	87	5.3
1285	1	74	0	22.2	22.5	6.96	100.66	50.84	0	1	0	0	26	22.6	8	1825.2	92	4.7
1286	2	74	0	14.9	11.3	4.91	20.02	10.95	1	0	0	0	27	55.1	7	1949.2	79	5.5
1287	2	73	0	22.7	29.6	5.86	242.94	42.94	0	1	0	0	30	34.65	3	2583.3	94	5.5
1288	2	67	0	25.1	33.8	6.73	227.44	105.02	1	1	0	0	29	1.33	5	1955.7	112	6.1
1289	1	79	0	24.1	28.9	6.93	93.84	69.97	1	1	0	0	27	49.5	11	1403.6	100	5.8
1290	2	75	0	22.7	36.5	5.23	249.91	67.53	1	1	1	0	26	41.25	10	1003.5	112	6
1291	2	65	0	20.5	33.4	5.02	115.13	44.5	0	0	0	0	28	48.75	5	2144	88	5
1292	1	77	0	26.2	31.1	7.46	152.73	124.33	1	0	0	0	30	33	4	2179.9	92	5.4
1293	2	83	0	22.2	28.1	5.66	205.95	74.92	1	0	0	0	27	23.1	18	1938.6	77	5.1
1295	2	66	0	19.7	27.1	5.69	113.27	45.5	0	0	0	0	30	43.8	4	1020.7	86	5.4
1296	1	72	0	25.2	25	7.76	143.77	77.41	1	1	0	0	29	21.2	5	1161.9	96	5.7
1297	2	73	0	20.4	23.5	5.83	121.94	61.03	0	1	0	0	29	55.1	4	2398.3	86	5.7
1298	2	70	0	18.4	30.9	4.78	111.36	49.17	0	1	0	0	29	20.25	10	1289.3	87	5.5
1299	2	70	0	19.6	22.7	5.84	128.59	52.33	1	0	0	0	30	51.6	2	1626.3	93	5.5
1302	2	68	0	18.7	21	5.42	129.44	29.23	0	0	0	0	30	33.2	5	2028.7	101	5.6
1303	2	73	1	22.6	33.4	5.55	203.5	84.92	1	1	0	0	27	20.4	3	1469.6	126	7
1304	2	76	0	19.8	20	5.68	62.38	17.56	0	1	0	0	29	52.2	5	3313	91	6.5
1307	2	71	0	22.1	33.7	5.61	130.11	39.38	0	0	0	0	27	21.9	6	1199.4	90	5.7
1308	2	76	0	26.9	36.2	6.42	240.48	77.95	1	1	0	0	29	13.2	7	1381.8	104	6.3
1310	2	73	0	24.8	38	6.05	256.47	150.94	1	0	0	0	30	27.1	7	1450.8	93	5.6
1311	1	69	0	25.7	30.8	7.34	194.23	75.22	1	1	0	0	27	131.1	8	3231.3	104	5.6
1312	2	66	0	22.1	31.2	5.97	150.7	69.61	0	1	0	0	28	22.6	10	2074.1	81	5.7
1313	2	70	0	23	31.4	6.15	164.48	85.58	0	0	0	0	23	113	10	2235.5	89	5.2
1314	2	68	0	30.3	43.6	7.12	275.25	214.05	1	1	0	0	30	0	7	1390.7	100	6.1
1315	2	66	0	21.4	29.2	5.41	137.08	47.66	1	1	0	0	29	23.1	4	879.7	82	5.2
1316	2	77	0	20	26.1	4.67	73.7	17.02	1	0	1	0	28	11.55	5	1492.6	91	5.3
1317	1	76	0	21.9	26.2	6.39	120.94	74.3	1	1	0	0	26	34.65	2	1841.5	92	5.7
1318	1	65	0	23.3	20.4	7.84	127.06	80.69	1	0	0	0	25	27.77	11	1907.1	87	5.5
1319	2	82	0	20.2	23.2	5.82	144	53.06	0	1	0	0	29	6.6	0.5	3049.5	95	5.6
1320	1	75	0	26.2	26.7	7.84	182.09	69.66	1	1	0	0	26	1.65	3	820.9	97	5.4
1321	2	82	0	23.3	38.4	5.23	161.13	100.38	1	0	0	0	25	10.75	6	1941.3	95	5.8
1322	2	81	0	23.4	32.2	6.11	220.47	60.23	1	1	0	0	27	4.4	0.5	1516.6	96	5.8
1323	2	77	1	29.9	42.4	6.95	263.75	110.78	1	1	0	0	30	69.3	5	1339.1	105	6.5
1324	1	81	0	22.3	23.7	6.4	77.2	73.67	1	1	0	0	27	35.55	5	2100.3	93	6
1325	2	80	0	23	33.9	5.59	187.38	68.23	1	1	0	0	27	6.6	10	1604.1	87	5.8
1326	1	70	0	20	17.9	6.93	59.55	87.64	0	1	0	0	26	37.2	8	2437.6	84	5.4
1327	2	75	0	21.5	31.5	5.51	131.77	50	0	1	0	0	28	46.2	3	2213.8	85	5.5
1328	1	83	0	24.8	31.5	7.05	116.44	104.06	1	1	0	1	25	16.5	3	2407	104	6.1
1329	2	72	0	24.1	40.4	5.33	154.3	103.45	0	1	0	0	29	71.1	15.5	2288.7	108	5.5
1330	2	68	0	21.6	36.3	5.5	230.14	93.66	1	0	0	0	29	52.2	6	1752.7	95	5.4
1331	2	73	0	20.8	30.3	5.38	109.97	43.83	1	0	0	0	28	38.47	5	2494.5	92	5.3
1332	2	67	0	23.2	31.2	6.19	145.58	66.23	0	1	0	0	27	59.1	3.5	1476.9	89	5.2
1333	1	73	0	26.3	28	8.02	117.59	77.19	1	0	0	0	25	201.9	15	2080.1	107	6.1
1335	2	76	0	22.6	35.3	5.52	177.2	158.2	1	0	0	0	28	143.6	6	1477.8	96	5.7
1336	1	80	1	23.4	33.2	6.32	109.44	118.84	1	1	0	0	21	3.3	5	2089.5	104	7.6
1337	2	75	0	28.4	46.6	5.45	264.39	132.44	0	1	0	0	22	23.1	5	1990.7	84	5.7
1338	1	78	1	20.8	20.3	6.49	93.44	67.86	1	0	0	1	28	11	6	2032.9	92	6.8
1339	2	81	0	24.2	34.5	5.79	206.5	73.44	1	0	0	0	27	160.18	3.5	2139.3	89	5.4
1340	1	66	0	24.1	26.5	7.5	140.05	107.55	1	1	0	0	25	10.13	5	3323.1	92	5.6
1341	1	70	0	23.9	26.1	7.16	122	86.73	1	1	0	0	29	16.95	3.5	2172.3	94	6.1
1342	1	71	0	19.6	18.9	6.13	57.2	101.66	0	0	0	0	28	13.2	9	1945.6	90	5.8
1343	1	72	0	22.6	24.1	7.05	70.23	72.52	1	1	0	0	29	70.2	4	2584.2	105	6
1344	2	80	0	24.5	38.6	5.58	183.98	74.95	1	1	0	0	27	7.3	10	1657.9	101	6.1
1346	2	66	0	21.3	30.1	5.89	152.36	44.61	0	1	0	0	28	72.5	2	2146.5	90	5.7
1347	1	68	0	25.4	25.1	8.04	90.56	81.16	0	1	0	0	28	16.5	3	3126.8	99	5.9
1350	1	67	0	26	26.1	7.86	139.61	117.05	1	0	0	0	27	46.2	3	2147.9	96	5.6
1351	1	66	0	25	26.8	7.82	163.58	94.47	1	1	0	0	28	51.1	10	2369.7	103	5.8
1352	1	77	0	23.1	25	7.47	211.72	98.22	1	0	0	0	25	30.25	5	2198	90	5.4
1353	1	75	0	22.6	17.5	7.86	49.75	70.56	1	0	0	0	29	22.6	7	2938.9	89	5.5
1354	2	70	0	20.1	23.9	5.8	110.61	28.38	0	0	0	0	30	25.4	3	1418.2	82	5.5
1355	1	65	0	20.1	13.8	7.5	86.22	33.55	0	0	0	0	28	16	4	2944.5	104	5.3
1356	2	65	0	27.3	34.5	7.09	283.91	54.09	1	1	0	0	28	43.1	8	2554.3	93	5.5
1357	1	75	0	28	27.7	8.63	167.08	90.16	1	1	0	0	29	19.8	5	1333.2	103	5.4
1358	2	74	0	23.9	40.9	5.15	229.02	96.47	0	0	0	0	27	32.5	4	1546.9	95	6.1
1359	1	65	0	26.7	32.8	7.27	179.84	107.02	1	1	0	0	29	86.5	2.5	1891.8	101	5.5
1360	1	69	0	31.7	37	8.36	200.52	271.59	1	0	1	0	29	29.7	4	2059.3	101	5.7
1361	2	69	0	17.9	15.7	5.39	85.41	28.44	1	1	0	0	29	39.1	10	1652.6	80	5.4
1362	2	74	0	23.3	35.8	5.98	182.42	88.36	0	1	0	0	26	21.9	8	1103.6	95	5.2
1363	2	69	0	21.7	26.5	5.97	148.98	38.31	1	1	0	0	29	42.33	2	1528.7	102	6.2
1365	1	71	0	23.8	16.8	8.57	108.98	46.34	1	1	1	0	27	94.4	2	2061.8	103	5.7
1366	1	70	1	20.2	26.6	6.06	89.06	96.48	0	0	0	0	30	26	12	1961.4	142	6.7
1367	2	68	0	25.5	40.9	5.99	281.23	129.88	1	1	0	0	30	45	3	2144.5	92	5.6
1368	1	81	0	24.8	25.6	7.65	189.31	167.44	1	1	0	0	29	78.87	7	3113.2	95	5.5
1369	1	70	0	26.7	33.6	7.56	214.09	93.42	1	1	0	0	28	18.5	5	1718.8	102	5.5
1370	1	74	0	25.4	24.1	7.56	162.94	107.06	1	0	1	0	29	19.8	7	1542	83	6
1371	2	75	1	22.8	35.8	5.54	159.22	109.42	1	1	0	0	30	48.2	8	1613.4	107	6.3
1372	2	66	0	17.4	15.7	5.95	72.27	33.97	0	0	0	0	27	173.25	5	1566.4	98	5.8
1373	1	70	0	20.3	15.5	7.73	90.16	83.38	0	1	0	0	26	93.2	5	2030.6	106	6
1374	1	73	0	27.3	31.6	7.57	280.92	112.11	1	0	0	0	29	21.8	8	816.7	90	6.1
1375	2	72	0	27.3	42.4	6.2	149.34	177.69	1	0	1	0	29	33.9	10	811.4	106	5.9
1376	1	81	0	21.4	27.6	6.66	111.81	97.83	1	1	1	0	29	14.6	4	3056.1	89	5.8
1377	2	75	0	26	38.2	5.8	154	87.17	0	1	0	0	27	19.8	4	1493.7	99	5.4
1378	2	69	0	20.8	27.1	6.01	149.25	59.75	0	0	1	0	30	37	4	1604.6	103	5.7
1379	2	82	0	33.5	48.3	6.31	302.05	158.61	1	1	0	0	26	29.7	2	2624.1	102	6.3
1380	2	68	0	19.8	28.5	5.49	105.84	54.64	0	1	0	0	25	14.85	5	1245.7	96	5.7
1381	1	70	1	24.8	33.6	7.4	129.52	119.23	1	0	1	0	23	19.93	6	2042.7	143	6.6
1382	2	71	0	21.5	29.6	5.95	208.38	34.41	0	1	0	0	28	16	0.5	1600.3	97	5.8
1383	2	65	1	22.6	33.6	5.85	236.25	70.3	1	1	0	0	30	6.6	13	1417.1	128	6.4
1384	2	77	0	19.5	24.2	5.65	139.69	44.55	0	0	0	0	25	125	3	2332.9	82	5.3
1385	1	82	1	29.8	35.2	7.93	235.72	128.73	1	1	0	0	25	191.1	2	1964.5	132	6.5
1386	2	72	0	19.3	31.4	4.78	144.47	58.88	0	1	0	0	29	33	3	1322.2	112	6.3
1387	1	72	1	21.5	20.8	7.05	84.3	100.42	0	1	0	0	27	25.33	7	1955.4	129	6.9
1388	2	74	0	20.4	32.3	5.13	125.36	73.03	1	0	0	0	27	33	3	1053.6	91	5.8
1389	1	79	0	22.7	20.7	7.23	73.77	89.03	0	1	0	0	30	85.32	4	3393.6	99	5.5
1390	1	68	0	20.5	21.9	7.03	104.83	56.97	1	0	0	0	29	234.6	6	2023	82	5.1
1392	2	72	0	22.3	34.3	5.56	183.72	58.78	1	1	0	0	25	4.95	4	704.6	100	5.7
1393	1	81	1	23.2	24.2	6.82	158.63	76.17	0	1	0	0	30	49	6	2485	128	7.4
1394	2	70	0	22.5	30.6	5.57	114.95	61.33	1	1	0	0	29	45.9	3	3432	98	6.3
1396	1	70	0	29.3	38.3	7.83	202.56	233.53	1	0	0	0	24	210.65	3	1787.4	99	5
1397	2	70	1	20.2	27	5.69	75.02	66.19	1	0	0	0	30	34.08	3	1270.3	105	6.2
1398	2	68	0	20.6	24.8	5.85	130.64	94.84	1	1	0	0	30	24.5	2	3029.6	92	6.5
1399	2	68	0	25.4	37.8	5.97	93.2	81.94	1	0	0	0	21	78	6	660.5	105	6.2
1400	2	79	0	25.2	38.3	6.3	212.86	157.44	1	1	0	0	26	35.1	3.5	2206.5	94	5.7
1401	2	83	0	23	30.2	5.75	161.48	86.83	1	1	0	0	27	26.83	2	2585.1	100	5.5
1402	2	72	0	24.8	35.5	6.19	182.33	77.77	1	0	0	0	29	6.87	3	3655.5	87	5.6
1403	2	83	0	21.6	34.9	5.08	200.8	54.31	0	1	0	0	22	88.65	3.5	2530.3	91	5.8
1404	1	68	0	23.6	17.4	7.89	93.69	42.5	1	0	0	0	26	159.6	5	1657.7	101	6
1405	2	81	0	23.2	36.1	5.41	188.83	46.56	1	1	0	0	22	32.85	2	1520.3	98	5.6
1407	1	72	0	23.4	20.3	7.8	96.16	74.09	1	1	0	0	28	77.32	6	1978.7	101	6
1408	2	68	0	25.2	40.1	5.96	207.64	118.42	1	0	0	0	29	34.65	13	1760.1	92	5.5
1409	1	68	0	26.4	28.5	7.98	124.97	132.34	1	1	1	0	27	19.25	1	1598.4	91	5.2
1410	2	72	0	26.5	38.1	6.24	172.5	85.78	1	1	0	0	30	36.75	3	1834.2	100	5.8
1412	2	66	0	25.6	38.2	6.24	260.16	94.27	1	1	0	0	30	31.8	5.5	1785	101	5.9
1413	2	69	0	23.9	32.3	6.34	154.97	146.5	1	1	0	0	25	13.2	10	1860.6	104	5.3
1414	2	76	0	23.7	35.6	5.41	153.53	87.36	1	1	0	0	23	9.9	10	2259.7	94	5.5
1415	2	84	0	24.3	31.3	6.8	210.25	53.81	1	1	0	0	26	1.65	6	2243.1	79	5.6
1416	2	80	1	25.3	36.3	5.98	238.08	89.89	1	1	0	0	23	23.8	15	1824.2	138	7.9
1417	2	73	0	24.8	42.5	5.66	143.22	96.06	1	0	0	0	27	112.65	4.5	1732.7	97	5.7
1418	1	65	0	21.3	25.6	6.86	122.39	111.28	1	0	0	0	30	4.95	7	2212.4	87	5.4
1419	2	67	0	16.5	23.4	4.78	83.73	23.94	0	1	0	0	30	23.1	9	1721.7	73	5.5
1420	2	84	1	24	37.4	5.67	116.03	115.86	1	1	0	0	27	39.6	4.5	1715.2	166	8.8
1421	2	66	0	19.8	30	5.39	163.25	39.67	0	1	0	0	30	29.7	5	1929.8	91	5.8
1422	2	76	0	26.6	40.5	6.23	231.73	117.16	1	0	0	0	28	19.8	3	1574.2	104	5
1423	1	76	1	20.8	27.1	6.33	119.84	101.42	1	1	0	1	26	280.8	4	2356.9	101	6.7
1424	2	83	0	27.3	39.6	6.64	189.81	121.69	1	1	0	0	28	19.8	10	1658.9	99	6.1
1425	1	72	0	21.8	23.8	6.77	107.75	75.02	1	0	0	0	27	37.7	10	1563.8	95	5.8
1426	2	73	0	21.8	32.7	5.36	129.34	41.2	1	0	0	0	27	28.5	3	1884.3	89	5.6
1427	2	84	0	26.4	41.4	5.5	153.3	122.05	1	1	0	1	30	17.27	10	1099.7	100	5.6
1428	2	74	0	21.6	28.6	5.69	170.72	62.66	1	1	0	0	30	43.8	6.5	1564.7	98	6
1429	2	81	0	21.4	27.4	5.7	96.36	79.02	0	0	0	0	23	107.8	1	3149.9	94	5.5
1430	2	66	0	22.8	34.5	5.66	150.48	101.41	0	0	0	0	29	20.25	3	1115	91	6.2
1431	2	74	0	23.7	35.2	6.17	230.86	74.09	1	1	1	0	27	23.55	15	824.5	95	5.7
1432	1	74	0	18.4	17.8	6.25	46.05	40	1	0	0	0	26	49.5	4	1870.1	89	5.7
1435	2	74	0	16.3	14.3	5.14	19.88	19.64	1	1	0	0	27	9.9	0.5	2318.1	106	5.9
1436	1	69	0	23.6	19.4	8.02	119.8	77.34	1	0	0	0	28	34.65	6	3175.2	88	5.7
1437	2	79	0	26.8	34.1	6.63	192.72	127.14	1	1	0	0	28	9.9	3	1627.9	96	5.8
1438	2	81	0	20.9	34.5	5.06	152.38	124.55	1	1	0	0	24	6.2	5	1330	87	5.6
1439	2	71	0	24.9	38.8	5.58	268.61	68.59	1	0	0	0	25	14.85	4	1829.5	87	5.4
1440	2	67	0	30.4	42.7	6.88	297.83	103.67	1	1	0	0	30	9.9	3	1904	100	6.1
1441	1	82	0	21.1	22.7	6.61	73.67	74.66	1	0	0	0	30	19.8	10	1382	90	5.2
1442	2	70	0	23.9	33	6.31	204.22	67.5	1	0	1	0	30	32.5	5	1547.6	102	6.3
1443	2	70	0	22.8	32.6	5.83	169.56	54.03	1	1	0	0	29	12.8	6	1895.2	89	5.8
1444	1	68	1	23.3	20.8	7.48	61.16	67.47	1	0	0	0	28	91.1	1.5	1863.4	111	6.4
1446	1	74	0	23.3	34.8	6.15	157.86	71.28	1	0	1	0	29	6.95	6	1603.5	97	5.5
1447	2	69	0	25.5	40.2	5.84	223.47	124.17	1	0	0	0	27	6.6	10	1423.4	110	5.8
1448	2	82	0	29.7	38.1	6.85	292.59	115.78	1	1	0	0	30	34.4	2	1834.5	101	6
1449	2	69	0	18	21.4	5.43	116.81	76.8	0	0	0	0	27	26.4	5	1613.6	106	5.9
1451	2	77	0	21.8	25.6	6.25	113.25	23.11	0	0	0	0	28	63.13	4	2749	91	5.7
1452	2	72	0	23.5	32.3	6.52	213.97	46.03	1	0	0	0	26	61.2	4.5	1277.9	104	5.4
1453	1	75	1	24.4	26.9	7.1	106.25	63.11	1	0	0	0	26	20.5	3	1244	140	6.9
1454	1	84	0	24	33.5	6.77	194.55	164.09	1	1	0	0	25	23.1	12	2190.5	94	5.4
1455	2	79	0	26.1	40.4	5.66	247.08	111.44	1	1	0	0	28	13.9	5	2543.1	96	5.5
1456	1	77	1	30.5	33.2	8.77	192.48	181.28	1	1	0	1	27	10.95	9	1328.8	98	5.7
1457	1	72	0	24.3	26.6	7.37	106.88	101.41	1	1	0	0	26	16.63	13	2095.4	93	5.8
1458	1	82	0	20.1	24.4	6.28	82.63	77.39	0	0	0	0	26	24.8	7	1884.4	94	4.8
1459	1	69	0	27.8	33.1	7.85	236.73	96.31	0	1	0	0	26	239.6	3	2477.9	100	6
1460	2	78	0	28	38.5	6.8	209.25	136.3	1	0	0	0	30	23.6	5.5	2227.2	95	6.3
1461	1	69	1	24.8	24.6	7.64	107.69	43.94	0	1	0	0	29	29.13	8	1925	155	8
1462	1	70	0	21.9	16	7.75	80.77	99.31	1	1	0	0	28	111.8	5	1926.6	91	5.3
1463	1	70	0	17.5	15.8	5.81	43.98	18.98	0	0	0	0	27	23.1	3	1947	102	6.7
1464	1	67	0	22.2	22.4	7.57	149.48	97.34	1	1	0	0	30	24.75	12	1893.2	96	5.8
1466	1	77	0	21.3	19.6	7.23	103.75	39.14	1	1	0	1	27	8.25	10	1574.9	100	5.6
1467	2	73	0	23.6	30.4	6.24	150.97	59.64	0	1	0	0	27	71.4	16	653.3	95	5.5
1468	1	72	0	20.9	25.6	6.45	106.17	65.84	1	1	1	1	24	29.2	8	1166.3	99	5.3
1469	1	68	0	22.1	22.5	7.13	110.31	96.09	0	1	0	0	27	60	4	2079.5	112	6.4
1470	2	84	0	23.8	33.9	5.75	244.28	93.67	1	1	0	0	28	69.5	14	2748.2	85	5.5
1471	2	68	0	18.9	23.1	5.83	136.53	56.16	1	1	0	0	27	16.95	7	1747.3	87	5.6
1472	1	68	0	19.4	11.7	7.49	48.28	38.53	1	1	0	0	30	113.3	3	2728.2	93	5.5
1473	2	72	0	22.7	37.1	4.85	239.53	45.95	1	0	0	0	29	54.2	8	1986.2	83	5.4
1474	1	80	0	20.9	21	7.05	83.44	72.88	0	1	0	0	28	42.35	3	2335.6	85	5.7
1475	1	78	0	22.7	18	8.18	113.38	46.67	1	0	0	0	25	23.1	2	1401.3	89	5.9
1476	2	70	0	21.7	24.5	6.37	145.39	108.36	0	1	0	0	26	9.9	5	2092.5	108	6.4
1477	1	72	1	22.2	24.2	6.66	93.39	62.45	1	1	1	0	26	23.1	2	2058.6	144	7.5
1478	2	67	0	29.9	46	6.35	278.2	78.55	1	1	0	0	29	22.13	4	1406.8	87	5.6
1479	2	72	1	28.8	38.9	7.06	203.08	106.06	1	1	0	0	28	22	5	1878.5	136	6.6
1480	1	75	0	19.7	22	6.28	79.16	49.53	1	1	0	0	27	133.3	2	1273.1	108	5.5
1481	1	75	0	21.4	24.4	6.67	97.06	77.72	1	0	0	0	28	16.5	5	2588.5	118	5.7
1483	1	73	1	27.1	37.1	7.37	197.7	157.53	1	1	0	0	30	23.8	15	1595.2	100	6.8
1484	2	77	1	23.6	37.8	5.46	214.17	84	0	1	0	1	30	18.6	3	3056.1	111	6.3
1485	2	79	0	24.9	37.6	5.96	190.55	117.94	0	1	0	0	24	13.2	3	2660.2	92	5.7
1486	2	69	0	20.3	30.9	5.5	172.28	56.47	1	1	0	0	28	32.5	10	1087.2	87	5.4
1487	1	66	0	19.8	15.7	6.97	48.84	43.34	1	0	0	0	27	23.1	7	1801.9	98	5.5
1488	1	75	0	23.9	30.3	7.07	142.31	94.11	1	0	0	0	28	3.3	10	3061.6	124	6.4
1489	2	82	0	22.4	32.9	5.8	159.28	100	1	0	0	0	25	41.7	5	2830.1	99	5.9
1490	1	67	0	21.5	24.1	7.11	140.56	60.28	1	0	0	0	28	37.2	12	2991.6	100	5.4
1491	2	67	0	22	33.8	5.48	190.92	82.38	0	1	0	0	28	4.95	16	2043.1	93	5.6
1492	1	84	0	24.4	29.8	7.01	132.73	140.44	1	1	0	0	28	13.2	4	3099.7	105	6.4
1493	2	67	0	19.9	31.6	5.56	82.84	42.75	1	0	0	0	30	54.2	7	2265.6	96	5.9
1496	1	82	0	22.1	24.6	6.84	116.14	77.19	1	0	0	0	26	54.8	1	1938.9	87	5.1
1497	2	67	0	22.6	28.6	6.29	223.78	29.36	0	1	0	0	30	34.65	7	1429	81	5.3
1498	2	66	0	19.7	24.8	6.1	140.64	45.3	0	0	0	0	29	33.17	5	1578.4	100	5.4
1499	2	73	1	22.5	32.7	5.79	150.56	82.63	1	1	0	1	30	58.2	5	1690.2	123	6.8
1500	1	76	1	24.6	26.8	7.21	126.03	78.75	1	1	0	1	28	70.2	5	2289	155	7.2
1501	1	67	0	23.7	19	7.57	92.05	75.08	1	1	1	0	30	67.2	6	3001.3	97	5.9
1502	1	74	0	24.5	25.2	7.6	141.92	101.94	0	1	0	0	29	29.1	10	1860	101	5.9
1503	2	80	0	24.5	29.6	6.13	162.98	69.03	1	0	0	0	30	28.5	6.5	2133.1	94	5.6
1504	2	65	0	17.4	23.7	4.92	150.81	36.25	0	0	0	0	30	74.2	14	1798.3	100	5.7
1505	1	68	0	21.2	14	7.43	88.41	40.06	0	0	0	0	30	6.6	13	2960.9	85	5.4
1507	2	72	0	20.4	33.9	5.01	143.19	104.08	0	1	0	0	27	17.75	2.5	1546.5	103	5.3
1508	1	75	0	23	24.9	6.97	114.8	94.31	0	1	0	0	26	8.25	4	2604.4	84	5.7
1509	1	81	0	22.1	23	7.05	88.33	78.14	1	1	0	0	26	17.9	3	1223.6	90	5.5
1510	1	74	0	24.8	26.5	7.76	155.7	89.95	1	1	0	0	28	11.55	1	2130.5	96	5.7
1511	2	84	0	23.7	36.1	5.38	194.22	79.27	1	1	0	1	30	15.4	14.5	1985.8	101	6.4
1515	1	71	0	21.1	14	7.84	101.97	63.13	1	0	0	1	26	46.2	4	2079.3	88	5.2
1516	1	72	0	29.1	37.1	8.12	216.98	140.42	1	0	0	0	25	11.3	10	3191.1	118	6.2
1517	1	67	0	24.6	32.8	6.89	175.08	121.31	1	1	0	0	29	19.8	5	1476.6	111	5.8
1518	1	81	0	23.5	29.9	7.17	110.92	116.3	0	0	0	0	27	46.2	6	3375.4	102	6.4
1519	2	74	0	21.3	30	6.25	135.97	52.98	0	1	0	0	29	17.55	3	1054.7	94	5.5
1520	2	70	0	24.8	35.4	6.34	248.94	82.33	1	1	0	0	28	16.5	3	1148.3	95	5.6
1521	2	69	0	19.9	25.9	5.87	171.81	41.05	0	1	0	0	30	36.65	5	1721.7	96	5.7
1522	1	75	0	21.4	17.5	7.21	91.7	68.67	1	1	0	0	29	24.25	10	1978.2	101	6
1523	1	76	1	22.8	26.2	6.6	90.14	80.67	1	1	0	0	28	22.85	8	2982.6	134	7
1524	1	67	1	23.1	22.2	7.66	109.75	93.64	1	0	0	0	29	43.1	2	1203	99	6.6
1525	2	79	0	21.5	24.2	6.14	131.64	59.16	1	0	0	0	27	59	3	2900.9	96	5.7
1526	2	69	0	21.8	32.2	5.67	135	40.78	0	1	0	0	26	19.8	4	1475.3	95	6.2
1527	1	79	0	22.8	27.3	6.76	153.67	37.42	0	0	0	0	28	37.83	5	3046.6	98	5.9
1528	2	74	0	22.2	28.5	6.27	139.44	68.11	1	1	0	0	29	27.8	6	2161.8	113	6.3
1530	2	67	0	20.2	30.9	5.8	188.25	58.06	0	0	0	0	27	8.75	8	2328.8	87	5.3
1531	1	73	0	21.8	15.9	7.83	67.94	27.52	0	0	0	0	27	19.3	10	3065.6	98	5.7
1533	2	80	0	22.4	28.7	5.98	141.8	81.73	0	1	0	0	30	111.4	9	2251.5	100	5.9
1534	2	83	0	23.9	40	5.25	237.73	89.2	1	1	0	0	28	23.1	4	1602.7	92	5.7
1535	2	70	0	21.5	21.5	6.84	93.7	29.41	0	1	0	0	28	60.93	0.67	1650.8	93	5.7
1536	1	68	0	24.7	23.8	7.9	110	96.33	1	1	0	0	28	680.4	5	2483.3	111	6.1
1537	2	69	0	22.3	33.7	5.67	195.11	66.5	0	1	0	0	29	31.1	5	2037.7	98	6
1538	2	66	0	26	43	5.97	253.5	87.42	0	1	0	0	27	69.3	5	1308.2	91	5.9
1539	2	68	0	21.1	24.7	6.19	149.63	47.83	0	0	0	0	29	80.33	2	2956.4	86	5.4
1540	1	68	0	24.9	21.6	8.25	164.59	132.55	0	1	0	0	30	33	12	1257.8	100	5.9
1541	1	66	0	23.3	21.6	7.43	85.59	80.05	1	1	0	1	29	29.7	5	2504	88	5.4
1543	2	69	0	16.3	23.2	4.76	48.17	24.63	0	0	0	0	26	16.25	10	1729.6	105	5.8
1544	2	72	0	26.4	37.1	6.72	181.84	161.47	1	1	0	0	28	54.2	8	1497.1	110	6.3
1545	1	80	0	23	25.5	7.32	106.05	80.2	0	0	0	1	28	20.57	3	1930.2	95	6.3
1546	2	72	0	24.5	41.5	5.58	257.69	84.05	1	1	0	0	29	53.6	5	2075.3	114	6.4
1547	2	68	0	16.9	17.9	5	49.84	29.84	0	0	0	0	27	184.8	1	1940.5	87	5.5
1548	2	80	0	19.9	32.4	5.06	112.2	60.16	0	1	0	0	25	21.9	8	2916.3	90	5.8
1549	2	78	0	18.2	18.3	5.28	97.7	37.64	1	0	0	0	27	9.9	12	1855.6	102	5.2
1550	1	67	0	22.6	22.6	6.87	122.86	63.98	0	1	0	0	27	23.1	4	2326.4	99	5.8
1551	1	72	0	21.7	24.4	7	106.13	91.14	0	1	0	0	27	35.1	3.5	2775.1	108	5.8
1552	2	78	0	25.7	39.1	5.62	163.33	46.33	1	1	1	0	25	8.25	5.5	1472	95	6
1553	2	84	0	20.4	28.5	4.9	131.7	35.95	1	0	0	0	26	97.3	4	1795.4	87	5.4
1554	2	74	0	23	33.8	6.01	183.08	77.17	1	1	0	0	30	34.65	8.5	3044	108	5.9
1555	1	66	0	22.7	25.6	7.25	138.34	130.66	1	0	0	0	29	12.25	5	2367.9	95	5.2
1556	2	65	0	26.7	36.5	6.62	262.28	128.5	1	1	0	0	29	49.5	2	1356.2	93	6
1559	2	71	0	19.8	27.6	5.96	162.19	49.95	0	1	0	0	28	88.2	10	1807.4	90	5.2
1560	2	78	0	19.9	22.5	6.03	100.27	34.03	0	0	0	0	28	23.1	4	1574.2	94	5.5
1562	2	80	1	23.3	34.8	5.1	225.95	69.55	1	1	0	0	27	14.25	5	1365.3	129	6.7
1563	1	83	0				110.39	61.98	1	1	1	0	19	12.55	2	2369.9	115	6.6
1564	2	81	1	19.8	25.7	5.61	100.47	51.63	1	1	0	0	29	19.8	4	1871.6	118	6.8
1565	2	71	0	28.8	38.1	7.23	275.52	182.77	1	1	0	0	26	36	8	548.6	113	5.8
1566	2	71	0	21.3	25	5.97	135.81	47.05	1	1	0	0	29	73.5	4	1321	97	5.8
1567	2	70	0	19.8	29.9	4.76	146.73	55.44	1	0	0	0	27	47.8	6	2080.3	99	5.1
1568	1	68	0	19.1	17.5	6.58	56.86	58.22	1	0	0	0	27	75.6	2	2536	100	5.8
1569	2	70	0	18.4	24	5.28	124.31	50.55	1	0	0	0	30	27.55	6	1957.1	95	5.8
1570	1	74	0	28.4	31	8.15			1	1	0	0	28	41	3	4193.7	110	5.4
1571	2	81	0	24.7	36.2	5.47	168.98	66.83	1	1	1	0	28	49.71	5	2383	109	6
1572	1	74	0	25.3	23.1	7.96	102.63	118.66	1	1	0	0	26	20.5	5	1169.4	88	5.7
1573	2	79	0	20.1	30.4	4.98	141.22	35.56	1	1	0	0	28	17.55	1	1593.8	95	5.7
1574	1	78	0	22.7	18.6	7.56	112.02	47.63	0	0	0	0	26	5.5	2	1922.1	89	5.5
1575	2	69	0	20.7	33.1	5.46	213.86	36.77	1	0	0	0	30	38.4	10	1629.3	110	6.2
1576	1	74	0	23.8	31.4	6.8	121.48	104.3	0	1	0	1	30	25.42	5	2425.1	92	5.3
1577	2	68	0	16.4	17.2	4.95	43.83	25.02	0	0	0	0	30	29.1	10	2170.2	80	5.6
1578	2	66	0	21.8	27.7	6.18	119.31	57.42	1	0	0	0	30	13.2	8	2145.9	90	5.7
1579	1	74	0	25.7	26.7	7.89	114.44	83.27	0	1	0	0	29	16.25	5	2213.5	101	5.7
1580	1	74	0	24.9	26.9	7.55	192.84	88.77	1	1	0	0	29	67.8	8	3015.3	98	5.5
1581	2	67	0	18.9	19.8	5.82	93.5	22.67	0	0	0	0	30	21.9	4	2195.4	88	5.6
1582	2	76	0	21.7	31.7	5.67	138.3	58.16	0	0	0	0	26	40.5	2	1686.1	96	5.7
1583	1	75	0	24.8	20.6	8.7	126.7	95.14	0	1	0	0	26	147.1	6	2595.8	107	5.9
1584	2	77	0	16	22.8	4.45	67.53	36.64	1	0	1	0	27	6.6	9	814	99	5.8
1585	1	80	0	25.7	31	7.71	178.28	107	1	0	0	0	26	24.75	5	1766.8	89	5.4
1586	2	77	0	15.5	7.3	4.33	44.25	23.67	1	1	1	0	26	23.8	4	1379.1	72	5.5
1587	1	82	1	21.5	31.6	6.14	124.48	72.88	0	1	0	0	28	34.65	6	1833	157	7.4
1588	1	74	0	28.7	34.8	7.42	228.36	93.69	1	0	0	0	30	26.4	8.5	1442.4	115	5.6
1590	1	77	0	21.6	19.2	7.11	59.75	79.06	0	0	0	0	27	41.9	5	2509.5	94	5.9
1591	2	70	0	15.8	18.9	4.63	73.16	18.94	0	0	0	0	27	4.95	12	1647.8	91	6
1592	2	73	0	18	16.8	5.64	35.14	18.14	0	0	0	0	27	5.5	7	2834.6	90	5.9
1593	2	72	0	22.3	32.6	5.8	120.17	52.23	1	1	0	0	27	29.2	3	1960.2	96	5.8
1594	2	81	0	29	42.4	6.45	258.52	90.05	1	1	0	0	26	34.65	3	1679.8	115	6.3
1595	1	72	0	21.5	29	6.07	204.98	86.13	1	0	0	0	25	78.87	10	1769.7	91	5.5
1596	1	69	1	23.1	29.3	6.89	126.52	79.89	1	1	0	1	29	43.1	15	2063	104	6.6
1597	1	71	0	24.8	25.7	7.48	150.75	102.39	1	0	0	0	29	36.6	4	1445.5	99	5.7
1598	2	78	0	22	32.3	5.66	141.28	57.25	1	0	0	0	28	129.13	2.5	1814.5	103	5.9
1599	2	80	0	22.1	36.3	5.49	123.97	110.5	1	1	0	0	30	13.2	4	1992.6	92	5.7
1600	2	69	0	23.6	34	6.34	164.38	64.53	1	0	0	0	28	46.2	8	1910.5	102	6.1
1601	2	69	0	17.5	19.3	5.24	95.78	19.45	1	0	0	0	27	23.1	2	1582.5	101	5.9
1602	1	72	0	20.7	18	6.93	45.73	51.75	0	0	0	0	28	23.1	2	2129.6	96	5.4
1603	2	69	0	18.3	15.6	5.87	74.42	51	0	0	0	0	26	29.77	5	1831.7	84	5.7
1604	1	70	0	19.6	19.3	6.49	80.77	35.39	0	0	0	0	28	57.1	8	1414.3	91	5.4
1605	1	65	0	19	13.2	6.72	60.05	33.33	0	0	0	0	28	30.47	5	1318	100	5.5
1606	2	68	0	21.8	30.2	5.53	187.83	77.64	1	1	0	0	27	91.6	5	1387.7	100	5.8
1607	2	70	0	22.7	37	5.73	169.89	105.42	1	1	0	0	28	6.6	3	1874.1	98	6.1
1608	1	67	0	19.8	9.2	7.43	41.05	36.69	1	0	0	0	27	263.5	3	2523.7	103	5.5
1609	2	69	0	22	32.7	5.65	195.78	44	1	1	0	0	30	60.33	3	2071.9	88	5.5
1610	2	67	0	26.4	32.3	7.21	230.86	105.09	0	1	0	0	30	73.1	6	1505.9	94	5.5
1611	1	66	0	24.9	21.4	8.29	98.44	101.88	1	0	0	0	29	29.7	3	1396.3	98	5.3
1612	2	76	0	19.1	26.5	5.15	131.52	45.75	0	0	0	0	29	34.65	5.5	2095.8	94	5.6
1613	1	69	0	24.5	23.9	7.88	121.58	53.7	1	0	0	0	30	29.7	6	2115.7	92	5.6
1614	2	65	0	21	29.5	6.14	148.44	59.84	0	1	0	0	28	10.6	1	2598	93	5.5
1615	1	77	0	22	26.4	6.34	91.98	90.33	1	0	0	0	27	27.8	15	2740.6	105	5
1616	1	74	0	27.2	27.4	8.37	190.23	86.48	1	0	0	0	26	33.9	5	2901.6	99	5.6
1617	2	84	0	21.2	37.1	5.08	149.83	60.52	0	0	0	0	27	9.9	5	1873.4	91	5.2
1618	2	70	0	18.2	23.7	5.53	116.41	33.42	0	1	0	0	29	64.5	8	2063.1	94	5.6
1619	2	72	0	22	29.9	6.05	173.63	54.92	1	0	0	0	29	39.8	2	1535.2	91	5.1
1620	2	74	0	19.1	22.4	5.72	105.89	28.95	0	1	0	0	30	25.9	4	1408.9	98	5.9
1621	2	82	0	21.5	32.2	5.14	135.73	73.38	0	1	0	0	30	33	6	1606.2	88	5.9
1622	2	72	0	21.6	33.6	5.31	202.13	64.19	1	0	0	0	28	33.9	4	1274.5	99	5.7
1623	1	78	0	26.3	33	7.68	161.03	77.91	1	1	0	0	25	18.6	10	2675.8	110	6.4
1624	2	68	0	27.1	26.3	8.41	235.64	61.25	1	0	0	0	30	31.5	5	1994.2	102	5.7
1625	1	82	1	22	23.9	7.51	113.81	144.44	1	0	0	0	25	29.2	5	1588.9	134	6.9
1626	2	77	0	19.4	24.1	5.56	119.8	34.44	1	0	0	0	29	16.5	10	2322.8	93	5.5
1627	1	68	1	24	31.8	6.85	134.44	198.42	0	1	0	0	30	87.6	3	2176.7	133	6.5
1628	2	74	0	22.6	35.3	5.55	150.05	49.27	0	1	0	0	27	21.8	8	2123.2	98	5.9
1629	2	82	0	25.5	37.3	6.32	262.94	73.63	1	0	0	0	30	0	3	1305.4	94	6.1
1630	2	73	0	26.2	39.7	6.21	250.67	157.95	1	1	0	0	27	28.47	6	1313.8	91	5.7
1631	2	71	0	24.8	31.5	6.48	212.25	101.13	1	1	0	0	28	9.65	3.5	1469.4	100	5.4
1632	1	69	0	25.3	28.3	7.69	150.36	117.13	1	1	0	0	29	35.8	7	2422.6	94	5.8
1633	1	67	0	24.1	19.6	8.02	123.97	67.17	1	0	0	0	27	35	10	1823.3	92	5.5
1634	1	70	0	23.3	25.5	7.04	130.36	68.67	0	1	0	0	27	17.33	5	1582.5	101	5.8
1635	1	67	0	26.6	27.8	7.88	154.33	156.7	1	1	0	0	28	19.8	3	2272	135	5.6
1636	1	67	0	22.1	24.5	7.37	127.3	88.05	0	1	0	0	29	19.25	13	1264	96	5.5
1637	2	76	1	17.7	19.8	5.53	47.89	54.73	0	1	0	0	22	13.2	5	1754.9	126	8
1638	1	78	0	30.8	32.7	8.75	234.81	245.41	1	1	0	0	26	37.2	6	2959.6	105	6.3
1639	2	66	0	19.3	23.6	5.39	124.78	26.58	0	0	0	0	27	48.5	3	1500.1	89	5.6
1640	2	78	0	24.1	33	5.37	216.7	96.75	1	1	0	0	27	16.43	2.5	2172.3	91	6.2
1641	1	80	0	28.5	34.6	7.63	250.66	93.47	1	1	0	0	19	3.3	4.5	1217.7	88	6.1
1642	2	68	0	29.3	39.7	7.21	294.84	148.06	1	1	0	0	30	23.1	5	1606.1	105	5.5
1643	1	74	1	19.9	20.8	6.59	101.77	74.31	0	0	0	0	29	119.1	5	2035.8	133	6.6
1644	1	76	0	25.5	36	6.49	192.59	86.69	1	1	0	0	28	81	5	2145	92	5.3
1645	2	72	1	22.7	27.1	6.35	94.23	62.33	0	1	0	0	30	37.7	8	1651.1	132	6.9
1646	2	69	0	20.2	29.4	5.36	181.27	37.63	1	1	0	0	29	15.2	16	1636.7	97	5.5
1647	2	82	0	22.1	29.4	5.96	199.86	78.23	0	0	0	0	26	77.3	3	2228.1	109	6
1648	2	74	0	15.4	19.1	4.79	68.17	19.39	0	0	0	0	30	46.2	2	1825	94	5.4
1649	1	70	0	22.5	18.1	7.64	89.98	65.89	1	0	0	0	30	156.4	2.5	2987	100	5.7
1650	2	72	0	22.6	27.6	6.58	115.22	57.16	1	1	0	0	30	34.6	4	1329.5	102	6
1651	2	75	0	25.6	35.7	6.26	199.47	106.94	1	1	0	0	27	45.9	5	1701.1	106	6.2
1652	1	68	0	18.9	16.1	6.68	78.41	33.27	0	0	0	0	26	95.55	8	1670.8	90	5.4
1653	2	76	0	34.4	49.5	7.07	309.41	234.31	1	1	0	0	29	0	6	1521.4	107	6.5
1654	2	73	0	25.4	33.5	6.41	173	92.52	1	1	0	0	26	28.5	5	2432.3	98	5.8
1655	1	78	0	20.7	20.6	7.21	88.27	65.84	1	0	0	0	30	55.1	1	2213.5	92	5.4
1656	1	82	0	22.4	19.9	7	112.14	78.27	0	0	0	0	29	11.55	12	1694.1	86	5
1657	1	74	0	23.3	19.3	7.38	61.55	47.61	1	0	0	0	28	15.4	8	2178.1	96	6
1658	2	72	0	31.4	48.9	6.24	249.14	149.8	1	1	0	0	27	21.4	4	1230	100	6.1
1659	2	68	1	21.4	32.7	5.88	157.36	74.36	1	1	0	0	27	134.2	5.5	2298.3	162	7
1660	2	66	0	23	33.5	5.93	241.97	78.61	0	0	0	0	26	25.83	5	1123.9	92	5.5
1661	2	72	0	21.1	28.2	6.42	120.47	82.8	0	0	0	0	26	51.8	5	3939	87	5.4
1662	2	73	0	26.1	32	7.04	225.13	80.52	0	1	0	0	29	19.8	4	1684.3	96	5.8
1663	1	82	0	25.3	31.8	6.84	187.11	100.86	1	0	0	0	27	26.5	5	1635.7	96	5.8
1664	2	70	0	24.4	32.1	6.67	205.97	82.75	1	1	1	0	27	212.4	6	2031.4	100	6.1
1665	2	70	0	17.6	20.2	5.2	147.83	40.34	1	1	0	0	28	4.95	8	2684.2	94	5.9
1666	1	74	0	18.7	9.1	7.4	41.44	36.22	1	0	0	0	30	104.75	2	1910.3	96	5.3
1667	1	70	0	16.7	15.7	6.02	41.59	33.28	1	0	0	0	27	9.9	3	892.7	107	5.6
1669	1	77	0	27.4	30.9	7.98	206.92	132.03	1	0	0	0	28	37.27	6.5	4783.5	106	6.3
1670	2	84	0	23.4	31	5.35	116.52	49.13	1	0	0	0	29	24.75	5	1486.8	91	6
1671	2	70	0	19.8	23.6	5.87	108.17	51.84	0	1	0	0	25	3.3	4	2155.1	82	5.5
1672	2	74	0	23.7	32.5	5.86	202.72	70.81	1	1	0	0	25	8.25	10	1824.7	87	5.2
1673	1	72	0	23	22.7	7.2	115.16	103.7	1	1	0	0	28	0	13.5	2590.4	104	5.8
1674	2	67	0	23.1	29	5.95	240.77	64.23	1	1	0	0	29	21.5	7	1994.7	110	5.7
1675	1	71	0	32.1	37.3	9.39	203.05	262.06	1	1	0	0	27	0	4	1741	102	5.8
1676	1	79	0	19.5	18.7	6.72	67.91	159.31	1	0	0	0	27	39.1	5	2469.1	116	6
1677	1	79	0	17.7	17.6	6.43	45.44	46.09	1	0	0	0	28	12.8	5	1365.9	102	5.6
1678	2	78	0	35.1	50.6	6.86	350.14	131.45	1	1	0	0	24	0	5	3459.1	98	5.9
1681	1	75	0	29.5	34.4	8.74	228.8	148.2	1	1	1	0	27	14.6	10	2194.1	96	6
1682	2	79	1	22.4	28.3	5.74	164.94	50.72	0	0	0	0	28	69.3	16	1164.7	123	7
1683	2	80	0	26.1	36.5	6.44	177.03	143.44	1	1	0	0	27	36.4	5	2784	95	5.7
1684	2	66	1	19	22	5.95	119.69	101.83	1	1	0	0	30	92.37	1.5	1552.3	125	7.3
1685	2	79	0	22.2	32.3	5.8	154.61	72.03	1	1	0	0	28	22.22	10	2376.8	91	6.2
1686	1	71	1	27.7	29.7	8.3	138.06	194.67	1	1	0	0	28	9.9	6	1467.8	103	6.8
1687	1	73	1	21.8	25.1	6.61	95.48	65.91	1	0	0	0	29	9.9	10	1553.2	168	8
1688	2	71	0	21.2	26.6	5.95	196.14	36.97	1	0	0	0	28	19.8	2	1690.7	84	5.8
1689	2	68	0	22.5	27.8	6.48	158.09	73.28	0	0	0	0	28	29.1	0.5	2782.6	91	5.4
1690	2	77	0	22.8	31.2	5.89	190.44	72.77	1	1	0	0	24	109.2	2	1775.6	84	5.7
1691	1	80	0	24.7	34.5	6.73	259.64	146.41	1	1	0	0	27	24.75	4	1627	93	5.8
1692	2	66	1	26.9	37.9	6.79	216.94	148.45	1	1	0	0	30	58.2	8	1435.1	147	8.2
1693	1	68	0	15.7	7.7	5.94			1	0	0	0	29	5.5	2	1967.6	98	5.1
1694	2	70	1	22.3	32.3	5.61	211.31	57.08	1	0	0	0	30	32.5	5	1938.9	113	6.4
1695	2	65	0	20.4	23.6	6.01	145.13	83.23	0	0	0	0	29	31.1	4	1627	104	6.1
1696	2	69	0	19.3	23.1	5.2	148.91	43.56	0	0	0	0	28	67.8	5.5	1419.5	97	5.7
1697	2	68	0	19.1	21.7	5.86	124.77	37.02	1	1	0	0	29	13.2	8	1608.4	93	5.9
1698	2	78	0	21.5	31.6	5.8	137.3	101.48	1	1	0	0	28	33.27	3	1308.6	96	6.1
1699	2	78	0	19.3	24.1	5.57	118.78	48.73	0	0	0	0	24	29.1	5	1871.8	78	5.5
1702	2	69	0	20.5	20.1	6.04	104.34	29.53	0	0	0	0	29	61.1	4	1697.9	92	5.4
1703	1	69	0	26.8	35.8	7.25	206.56	269.75	1	1	0	0	30	16.5	5	2150.5	97	5.3
1704	1	78	0	22.2	25.9	6.76	176.75	84.31	1	1	1	0	16	29.2	2.5	3186.5	95	5.8
1705	2	75	0	15	14.3	4.53	45.13	14.91	1	0	0	0	28	92.4	3	1410.3	93	5.5
1706	2	79	0	24.5	33.9	5.84	224.64	86.2	0	0	0	0	23	49.5	4	1377.3	94	5.7
1707	2	67	0	19.9	28.5	5.52	141.17	27.73	0	0	0	0	28	29.7	4	1447.4	85	5.5
1709	1	67	0	25.7	17	8.91	124.94	87.77	0	0	0	0	29	57.4	3	2129.5	100	5
1710	2	67	0	21	31.9	5.72	147.05	72	1	1	0	0	30	1.1	3	1099.8	99	5.5
1712	1	77	0	24.6	32.5	6.98	129.78	85.41	0	1	0	0	29	3.3	3	1663.4	100	6
1713	1	70	0	25.1	28.1	7.47	244.16	102.89	1	0	0	0	27	31.7	6	2373.6	96	5.7
1714	2	66	0	25.4	38.4	6.04	165.97	202.03	1	1	1	0	28	34.65	8	1421.4	100	6.1
1715	1	70	1	30.6	39.2	7.29	266.7	126.42	1	1	0	1	28	4.95	5	2556.9	112	5.7
1718	1	70	0	16.5	15.7	6.2	54.09	26.7	0	0	0	0	29	82.2	4	2121.4	85	5.4
1719	2	71	0	19.9	29	5.19	132.84	46.92	1	0	0	0	25	34.07	5	2904	94	5.3
1720	2	69	0	17.8	26.2	5.2	137.72	61.38	0	0	0	0	28	5.5	6	1283.8	92	5.6
1721	2	83	0	23.3	38.1	5.73	209.23	103.77	1	1	0	0	22	3.3	5	2722.6	91	5.8
1722	2	74	0	18.7	25	5.3	118.2	46.8	0	1	0	0	30	23.23	10	1853.5	87	5
1723	1	70	0	27.8	27.6	8.7	176.53	112.42	1	1	0	0	26	8.8	10	1624.4	93	5.5
1724	2	66	0	18.2	23.9	5.64	178.03	65.3	0	1	0	0	30	34.6	4	1463.3	92	6
1725	2	65	0	20.3	30.3	5.09	176.02	38.38	0	1	0	0	30	36.5	5	1721.6	89	5.8
1726	1	68	0	22.1	12.3	8.4	95.86	57.39	0	0	0	0	29	7.65	13	1492.3	99	5.2
1727	1	71	0	22.6	24.3	7.3	136.34	112.56	1	0	0	0	27	55.1	6	1886.1	98	5.7
1728	1	74	1	27.6	33.9	7.23	155.22	171.03	1	0	0	0	27	51.8	3	3745.6	135	6.9
1729	1	78	0	23.3	21.3	7.7	154.25	101.06	0	0	0	0	27	4.95	6	1166.1	94	5.4
1730	2	76	0	16.7	23.6	4.48	75.7	38.77	1	1	0	0	28	27.1	8	1780.5	88	5.2
1731	2	70	0	22.3	35.3	4.97	228.66	73.97	1	1	0	0	27	76.5	3	1378.1	115	6.2
1732	2	82	0	24.1	37.2	5.94	192.03	129.13	1	1	0	0	29	102.5	7	1908.2	94	5.6
1733	1	83	1	28.3	38.1	7.79	171.08	221.56	1	1	0	1	26	23.3	6	1849.8	107	7
1734	1	65	0	26.7	20.8	8.94	196.47	88.81	1	0	0	0	30	64.2	6	2432	104	5.7
1735	2	75	0	21.4	26.4	5.6	155.45	44.53	1	1	0	0	28	40.75	2	1499.4	103	5.9
1736	1	69	0	22	26.7	7.16	176.67	76.8	0	0	0	0	30	19	5	1783.8	88	5.3
1737	1	67	0	27.6	25.4	8.93	167.31	98.98	1	1	0	0	26	41.7	6	2903.2	92	5.2
1739	1	77	0	20	12.4	6.96	39.95	52.03	1	0	0	0	21	67.2	3	2305.6	101	5.4
1740	1	69	0	23.9	19.9	8.34	121.59	89.63	1	0	1	0	29	29.7	7	1437.7	92	5.9
1741	2	69	0	21.9	32.2	5.85	152.41	65.81	0	1	0	0	29	33.9	14	2041.6	97	5.7
1742	1	72	0	22.7	21.8	7.43	139.05	105.75	1	1	0	0	29	13.2	10	2182.3	105
1743	1	79	0	22.1	28.7	6.95	162.06	104.47	1	1	0	0	29	39.6	10	2075.6	89	5.6
1744	2	80	0	22.9	33.6	5.66	149.05	106.52	1	1	0	0	25	0	4	2178.2	88	5.6
1745	2	75	0	21.3	31.6	5.53	235.03	69.39	1	0	0	0	30	9.9	4	1821.2	88	5.3
1746	1	81	0	25.3	34.1	6.95	122.16	113.5	1	0	0	0	25	65.1	3	1786.5	100	5.3
1747	2	76	0	22.5	28.2	6.31	185.17	61.41	1	1	0	0	27	16.5	7	1532.1	104	6.1
1748	1	66	0	22.3	21.5	7.27	110.91	76.73	1	1	0	0	30	72.5	3	1762.9	95	5.2
1749	1	65	0	22.5	20.3	7.52	122.47	128.31	1	0	0	0	27	94.2	2	1708	91	5.4
1750	1	66	1	26.1	27.3	8.17	122.86	154.61	1	1	0	0	29	39.1	5	1202.1	167	7.6
1751	1	71	0	20.1	23.2	6.63	95.28	101.56	0	1	0	0	27	34.65	5	1505.6	99	6.4
1752	2	81	1	26.7	38.7	6.25	269.41	112.61	1	1	0	0	27	9.9	5	1911.2	166	6.8
1753	2	76	0	21.4	22.3	6.32	72.27	94.5	1	1	0	0	30	49.5	14	2493.7	105	6
1754	1	67	0	20.9	18	7.17	108.55	91.69	1	0	0	0	28	37.1	10	2262.8	97	5.1
1755	1	66	0	24.3	21.4	8.12	136.5	114.72	1	1	0	0	30	16.5	1	2782.2	99	5
1757	2	68	0	22.9	34.8	5.79	179.59	79.88	0	1	0	0	30	44.95	3	2270.5	89	5.4
1758	2	79	1	19.2	32.9	4.89	160.44	106.61	1	1	0	0	29	24.75	5	872.2	138	6.5
1759	1	79	0	19.1	17.3	7.33	99.09	101.73	0	1	0	0	27	57.75	8	1823.6	105	6.1
1760	1	75	0	24.8	25	8.2	160.88	111.2	1	0	0	0	28	39.6	1	1406.6	99	5.7
1761	2	67	0	21.3	29.2	6.11	192.89	109.75	0	0	0	0	30	15.2	5	1672.3	86	5.3
1762	2	80	0	25.3	41.3	5.55	236.23	112.5	0	1	0	0	29	20.95	5	2024.5	109	5.7
1763	2	66	0	18.9	26.7	5.51	136.3	51.77	0	1	0	0	30	6.6	4	2927.9	90	5.6
1764	2	75	0	23.9	29.8	6.93	261.58	87.23	1	1	0	0	28	57.9	1	2534.6	88	5.7
1765	2	65	0	24.5	34.8	6.4	177.81	135.78	1	1	0	0	30	83.53	6	2750.6	104	5.7
1766	1	65	1	23.5	22.1	7.71	97.98	136.45	1	1	0	0	26	18.6	5.33	978.5	131	6.4
1767	2	78	0	25.4	39.4	6.1	204.56	95.05	1	1	0	0	28	37.77	14.5	3109	106	6.2
1768	2	70	0	20.2	25.3	5.86	158.28	53.67	1	1	0	1	26	16.5	4	560.1	99	5.8
1769	1	77	0	23	25.5	6.53	152.75	57.42	1	1	1	0	28	65	17	2860.6	92	5.7
1770	1	66	0	18.7	12	6.71	52.11	16.05	0	0	0	0	30	66.2	5	1551	90	5.5
1771	2	80	1	25.6	40.7	5.96	277.75	107.36	1	1	0	0	28	57.75	8	1257.1	130	6.4
1772	2	74	0	19.9	26.9	5.31	129.8	57.27	1	1	0	0	29	118.65	2	1424.9	94	5.7
1774	2	78	0	19.7	28.7	5.36	118.05	61.92	0	0	0	0	29	8.8	6	1365.8	98	5.8
1775	1	69	1	22.1	23.6	7.14	129.02	73.41	1	0	0	0	30	53.7	8	2249.8	128	6.2
1776	2	84	0	23.1	29.5	5.95	161.17	53.75	1	0	0	0	26	43.8	2	2075.4	91	5.9
1777	2	80	0	16.9	23.6	4.74	97.59	23.92	1	0	0	0	24	13.2	3	2779.4	99	5.9
1778	2	70	0	19.1	29.9	5.03	153.13	69.72	1	1	0	0	27	11.55	5	1860.5	96	6.2
1779	2	84	0	18.5	32.9	4.33	130.28	51.67	1	0	0	0	27	9.9	6.5	1631.9	85	5.2
1780	2	65	0	23.2	32.6	6.61	159.41	63.11	1	1	0	0	29	9.47	8	1472.3	95	5.3
1781	1	77	1	25.3	32.2	7.13	151.02	137.05	1	1	0	0	25	6.6	7	2915.9	112	6.8
1782	1	68	0	30.7	32.4	9.03	199.66	125.64	1	1	1	0	27	4.95	8	2973.5	95	5.8
1783	2	65	0	18.5	23.6	5.05	127.34	36.16	0	0	0	0	27	62.6	2	1135.3	90	5.1
1784	2	76	1	22.5	32.5	6.04	122.92	86.11	1	1	0	0	28	19.55	3	1991.9	100	6.3
1785	1	82	1				95.05	27.34	1	0	0	0	24	12.83	3	1466.5	179	7.1
1786	2	67	0	20.1	24	5.85	157.23	61.98	0	0	0	0	30	11.55	12	1534.4	95	5.8
1787	1	67	0	19.9	15.5	7.16	64.27	53.92	0	0	0	0	28	16.95	10	2117.4	100	5.5
1788	2	77	0	21.1	33.8	5.26	203.44	61.95	0	1	0	0	27	4.4	5	1337.8	98	6.1
1789	2	66	0	21.2	28.4	5.91	123.84	52	1	0	0	0	29	16.5	5	1452.1	98	5.9
1790	1	71	1	24.5	19.4	7.86	153.14	103.92	0	0	0	0	30	69.3	2.5	2852.3	136	6.5
1791	1	65	1	30.1	27.2	9.16	202.55	153.59	1	1	0	0	30	50.2	7	2467.8	146	7.4
1793	2	69	0	21.8	30.3	6.05	151.88	43.05	0	1	0	0	28	28.88	7	1698.3	93	5.7
1794	2	78	0	20.9	32.3	5.55	187.44	76.27	0	1	0	0	27	11	5	2341.1	106	5.3
1795	2	78	0	15.7	17.8	4.36	65.97	27.13	0	1	0	0	27	12.6	5	1944.6	88	5.4
1796	1	69	0	22.7	21.7	7.19	137.16	84.2	1	0	0	0	28	8.8	4	1917.4	93	5.3
1797	2	67	0	20.7	34.5	5.23	138.75	46.36	0	0	0	0	30	34.65	3	1303.6	91	5.9
1798	1	74	0	23.2	30.3	7.07	107.75	108.02	1	0	0	0	25	34.65	5	1880.8	102	5.4
1799	2	79	0	22.1	35	5.9	193.56	72.92	0	0	0	0	25	36.25	5	2662.1	86	5.4
1800	1	83	1	24.4	29.9	6.59	140.52	86.09	0	0	1	0	21	46.2	8	2871.5	118	6.8
1801	1	77	0	22.9	25.5	7.26	151.61	105.05	1	1	0	0	27	11.55	8.5	2326	90	5.6
1802	1	66	0	25.2	20.2	8.43	130.73	79.77	0	0	0	0	26	43.55	8	2516.5	108	5.3
1803	2	73	0	22.3	26.5	6.24	167.56	60.91	0	0	0	0	29	43.1	15	3253.2	87	5.4
1804	1	73	0	21	20.9	7.05	108.33	79.45	1	1	0	0	30	15.9	10	2068.2	101	5.7
1805	2	82	0	25.8	34.6	6.53	177.5	71.23	0	1	0	0	26	40.8	3.33	2488.2	106	6.2
1806	1	84	0	23.2	24.9	7.27	128.19	90.16	0	1	0	0	28	31.4	4	2487.6	96	5.5
1807	1	71	0	24.7	23.7	7.63	155.28	80.31	0	1	0	0	28	4.95	14	1835	87	5.9
1808	2	76	0	18.4	16	6.2	39.81	28.52	1	1	0	0	30	17.55	4	920.3	93	5.4
1809	1	65	0	21.2	20.6	7.49	110.89	63.11	0	1	0	0	30	11.55	12	1801.9	92	5.6
1810	2	83	0	21.4	33.5	4.95	153.92	110.45	1	0	0	0	27	31.8	17	2154.4	84	5.4
1811	2	81	0	24.2	34.3	6.7	202.95	145.53	0	1	0	0	28	70.2	5	1629.9	107	6
1812	1	78	0	23.2	22.8	6.92	116.63	42.63	1	1	0	0	30	22.25	4	1394.5	97	6
1813	1	75	1	23.7	30	7.04	144	189.75	1	1	0	0	28	14.85	14	1874.2	180	8.4
1814	2	79	0	24.8	40.9	5.34	274.95	71.89	0	1	0	0	24	7.7	8	2952.1	92	5.2
1815	1	68	0	22.5	24.1	6.72	162.06	91.41	1	1	0	0	25	46.2	5	1973.8	85	5.2
1816	1	70	0	24.3	38.4	5.99	141.61	111.73	1	1	0	0	26	51.8	7	1401.2	131	5.7
1817	2	65	0	26.7	39.9	6.36	238.83	152.5	1	1	0	0	27	21.2	5	2692.7	87	5.6
1818	2	78	0	18.9	28.3	5.33	139.66	76.7	1	0	0	0	29	17.2	9	1853.5	85	6.1
1819	2	71	0	25.4	35.5	6.7	269.34	113.84	0	1	0	0	27	11.55	8	1357.8	88	6
1820	1	69	0	24.9	24.9	7.65	122.08	97.02	1	1	0	0	30	58.65	6	1998.8	103	6
1821	2	75	0	20	32.4	4.83	168.38	72.02	1	0	0	0	28	65.5	3	1586.9	106	5.7
1822	1	72	0	21.9	30.7	6.52	126.28	74.45	1	1	0	0	26	0	16	2320.2	90	5.3
1823	2	65	0	24.2	30.9	6.69	248.98	53.13	0	1	0	0	29	3.3	4.5	2124.4	90	5.8
1824	1	69	1	28	36.7	7.22	179.7	143.77	1	1	0	0	30	16.5	8	2096.5	143	6.6
1825	2	71	0	28	41.8	6.27	296.08	113.63	1	1	0	0	27	58.2	3	1526.5	97	6.2
1826	2	66	0	17.8	16.2	5.56	61.09	47.3	1	0	0	0	26	56.88	3	1280.3	92	5.2
1827	2	71	0	23.8	34	5.82	160.25	68.72	1	0	0	0	28	58.2	4	1572.8	97	6
1828	1	70	0	26.3	29.3	7.69	163.08	152.55	1	0	0	0	29	42	10	2211.2	95	6
1829	1	71	1	19.4	14.2	7.43	82.58	60.64	0	0	0	0	25	31.1	6	2793	152	7.3
1830	1	75	0	24.1	33.1	6.34	231.78	110.36	1	1	0	0	29	41.9	3	2622.7	104	6

## Sheet: Figure S1.
ID	DM	LHAa 5	LHAa 10	LHAa 15	LHAa 20	LHAa 25	LHAa 30	LHAt 5	LHAt 10	LHAt 15	LHAt 20	LHAt 25	LHAt 30	LHAp 5	LHAp 10	LHAp 15	LHAp 20	LHAp 25	LHAp 30
10003	1	-0.00305	0.0014	-0.00146	0.00336	0.00795	0.00447	-0.00397	-0.00057	0.00341	0.00435	-0.00284	-0.00216	0.00162	0.00193	0.00451	-0.00218	-0.00015	0.00182
10004	1	-0.00634845	-0.00856784	-0.00271502	-0.00197926	-0.00235614	0.000461228	0.0129375	0.00751644	0.0069936	0.00577778	0.00822997	0.00451255	0.00733103	0.0136298	0.00911329	0.00859075	0.0082543	-0.0057737
10006	0	-0.0142798	0.00393762	0.000579609	0.00623843	0.00405954	-0.00198513	-0.0211873	0.00799774	0.00510573	0.015483	0.0188448	-0.00261883	-0.0160687	0.00528221	0.00220469	0.00927832	0.0115135	-0.00300831
10007	0	-0.00432926	-0.00447815	-0.0041736	-0.00352945	0.00105626	-0.00413821	-0.00530687	0.00228846	-0.00156962	0.00436453	0.00356034	0.000355376	-0.0189558	-0.019695	-0.00713186	0.016278	0.00638855	0.0120362
10008	0	0.0109107	-0.00250318	-0.00157039	0.00202287	0.00340931	0.00977974	0.00308806	-0.0080523	-0.010042	0.000532007	0.00175446	0.0118492	-0.0171269	-0.0108882	-0.00380313	-0.000474634	0.000746759	-0.00780361
10009	1	-0.00216992	-0.001175	0.00202626	0.00264273	0.000337808	-5.95046e-06	-0.00297803	0.00366239	-0.00308678	-0.00304227	-0.00385264	0.00316098	-0.00427299	0.000254276	-0.00528275	-0.00507338	0.00603072	0.00462827
10010	0	0.00669105	0.00106957	0.000802574	-0.00182512	0.00446269	0.000192014	-0.00252893	0.00141101	-0.0018799	-0.00478106	-0.00183996	0.00875924	-0.0096779	-0.000939367	0.00621683	0.00841939	-0.0127066	0.00864911
10011	0	-0.00318345	-0.00363706	0.00344993	-0.00811127	-0.00419143	-0.00115235	-0.000350394	0.00198554	-0.00235147	0.00335979	7.02652e-05	-0.00346323	0.00882959	-0.00396816	0.0107639	0.00235154	0.00238694	0.00103897
10012	0	0.0222404	0.00654727	-0.000605744	0.00646682	0.0070508	0.00895346	0.00706945	-0.00126724	-0.0100464	0.00322192	0.00287341	0.00546769	0.00276571	0.00744152	-0.000751235	0.00302742	0.00434199	0.00377848
10013	0	-0.00222829	-0.00100477	-0.00380945	0.000490453	-0.00271816	-0.00293913	0.00298763	-0.00363997	-0.00554224	0.001816	0.000305402	0.00468522	-0.0123466	-0.00681087	-0.0177306	-0.00910086	-0.00641039	-0.0130427
10014	0	0.00242899	0.00211675	0.00398387	0.00353378	-0.00145824	-0.0053001	0.00057436	0.00465027	0.00127001	-0.000272789	0.000613907	0.00195474	-0.00208445	0.00323317	0.000333299	-0.00122109	0.00190975	0.00360212
10016	0	-0.00846419	0.0264031	0.0191685	0.0165984	0.0213203	0.00167161	-0.00870582	-0.000563495	-0.00175713	0.00177652	0.0220134	0.00412061	-0.00734207	-0.0141823	-0.00805614	-0.0134949	0.0118662	0.00588016
10017	0	0.00393919	6.44741e-05	0.00106625	-0.00412763	-0.00261395	-0.00201317	0.00134216	0.00154594	-0.00118248	-0.000773853	-0.00385135	-0.0020644	-0.00638417	0.0043404	-0.00105607	-0.00389697	0.00409181	0.00188703
10018	0	-0.011075	-0.00047335	-0.0081953	0.014692	-0.00793532	-0.00669615	-0.0106196	-0.0058102	-0.00438558	0.00534627	-0.00772055	-0.0119767	0.00204011	0.012027	0.0115677	0.00719984	-0.00794452	-0.00905146
10019	0	0.00355843	-0.00210315	0.0085449	0.0170108	0.00202221	-0.00354036	-0.00207273	-0.00347338	0.00257038	0.00400054	-0.00180246	-0.00250057	-0.00166156	-0.000663237	-0.00451476	-0.00117312	-0.014971	0.000223902
10020	0	0.00638998	0.0081566	0.00594827	-0.00177026	0.00500486	0.00944428	0.0106673	0.0141205	0.00544554	0.00078726	0.00716472	0.00944939	-7.35385e-05	-0.00525039	-0.00413016	-0.001191	-0.0014527	-0.000930143
10021	1	-0.000253779	0.00300023	0.00926687	0.00939825	0.00135049	-4.76788e-05	0.0157969	-0.00443635	0.00672933	0.00729445	0.00486337	0.00449812	-0.00763916	-0.00241635	0.00900812	0.00383594	-0.00881184	-0.0109791
10022	0	0.000730227	-0.0049832	0.00577606	0.00051506	-0.00219024	0.00152682	0.00351078	-0.0085063	0.0070388	0.00182674	0.00484724	0.00145599	-0.0121543	-0.00174536	0.00129162	0.000888732	0.00429232	0.00105185
10023	0	0.00559255	0.00433793	0.00143019	0.00187885	-0.00090846	-0.0045186	-0.0171706	0.00878236	0.0119229	0.0020745	0.0021796	0.0058658	-0.00352401	0.00921612	0.0158758	-0.00742638	-0.0055034	0.0120017
10024	1	0.0101089	0.0063795	-0.00681191	-0.00522297	-0.0065354	0.00509278	0.0111086	0.0130396	0.00731394	-0.00154323	-0.00598619	0.0105769	-0.013259	0.00271288	-0.000685525	-0.000976736	0.00326516	7.93274e-05
10025	1	6.61961e-06	0.00167868	0.0026676	0.00417376	0.00525862	0.000715187	-0.00157609	0.0139894	0.0142726	0.0117025	0.0105601	0.00328686	-0.00410937	0.00698042	0.00595418	0.00729334	0.00562319	0.00263769
10026	1	-0.00107412	0.000428437	-0.00391529	-0.000407796	0.00117045	0.000430446	-0.00658938	0.00118606	0.00346016	0.00162012	-0.00277449	-0.00263869	0.00287127	0.00548485	0.00354573	-0.00163314	-0.000943809	0.00183554
10027	0	-0.00720895	-0.00288337	0.00654119	-0.0077629	-0.00446896	-0.00356192	0.00361454	-0.00103525	0.00073318	-0.00166539	6.0145e-05	0.00418996	-0.0058586	-0.00323771	-0.000275354	0.00387942	-0.00345414	-0.00322675
10029	1	-0.00874249	0.00415401	-0.00145417	3.56766e-05	-0.00287463	-0.0151185	-0.00526673	0.0110236	4.7733e-05	0.000908616	-0.00365526	-0.0117993	0.00724293	0.0101595	0.00750908	0.00257904	0.00688721	0.00433863
10030	1	0.00106191	-0.00648217	0.00778537	-0.00150988	-0.00278725	-0.00370267	-0.0037393	0.00134615	0.000982436	-0.00384638	-0.0146535	-0.0151254	-0.00444257	0.00214669	-0.0107821	0.010392	-0.00193713	-0.000143328
10031	1	-0.00359225	0.00269153	0.00129341	2.39626e-05	-0.000387135	0.000145726	-0.00653031	-0.00268739	0.00135944	-0.000942906	-2.36205e-05	-0.000306432	-0.00249657	0.00381714	0.00222609	0.00131483	0.0012955	0.0018479
10032	0	-0.00547469	0.0055671	0.00285679	-0.00101295	0.00247504	-0.0010012	-0.00827979	0.00521283	0.00653306	-0.00266243	0.00202544	-0.000674714	-0.00383007	0.0036387	0.00347402	0.00578697	0.00560591	0.0014274
10033	0	-0.00114383	0.00184038	-0.000304531	-0.000683114	-0.00261976	0.0008729	-0.00845042	0.0013386	0.00317199	0.00369642	0.00260421	0.0070919	-0.0171546	-0.00188043	0.00166995	0.000658185	-8.29893e-05	0.00267532
10034	0	0.00473694	0.00416499	0.00361316	-0.000429409	0.0050981	-0.000576786	0.00743796	-0.00632924	-0.00443322	0.00035286	0.0010801	-0.00331217	-0.0021729	-0.00250533	0.00210093	0.000361797	-0.00273084	0.00264105
10035	1	-0.0128657	-0.00645018	-0.00942966	0.00107866	0.00853507	0.00663171	-0.00600972	-0.00131195	-0.00639087	-1.28617e-05	0.00243225	0.00700437	0.00633549	0.00710849	-0.00543637	0.00478676	0.000289185	-0.0120261
10036	0	-0.00148099	0.00138704	0.00278633	0.00221589	0.00239508	0.00238152	0.00203819	0.00505095	0.00130731	0.0017478	-0.00134654	0.00297854	-0.000835909	0.00311493	-0.00235847	-0.000536955	-0.00428307	0.00324164
10037	1	0.00344009	0.00119529	0.00267063	0.0025988	-0.000741963	-0.00324512	-0.00023828	0.00160768	0.00324754	0.00396091	0.00121932	0.000207689	0.00175416	-0.00293261	0.000804245	0.000718352	0.0031642	0.00613771
10038	1	-0.010546	0.00687692	0.0111235	0.000159274	0.00399792	0.00555346	-0.0030205	0.00598392	0.0106059	0.00342121	0.0064994	-0.00108615	0.0155299	0.00315794	-0.0110875	-0.00402843	-0.00114735	0.000980642
10039	1	-0.00846769	0.00630836	-0.000397143	-9.27556e-05	-0.00411095	0.00756847	-0.0116071	0.0181383	-0.00729848	0.000943869	-0.00395982	0.00157844	-0.0106412	0.00896002	-0.00152631	-0.0025365	-0.0126828	0.00982011
10040	1	0.00126403	-0.00311164	-0.00272554	-0.000242401	0.00297331	0.00317239	-0.00208527	-0.0028895	-0.00198701	0.0024291	0.00733091	0.00178888	-0.000273756	0.00108623	0.00116176	-0.00130909	0.000841406	-0.00110481
10041	1	0.00914362	0.0103264	0.00648393	0.0102523	-0.00307149	0.00580257	0.00729199	0.00779684	0.00731563	0.00197921	0.000524169	0.00240467	0.0278417	0.0252412	0.0149515	0.0088944	0.00779298	0.010386
10042	1	0.0191783	-0.00723066	-0.0024639	0.0179301	0.0090755	0.00245107	0.0106599	-0.00267041	-0.000585741	0.00404624	-0.00135037	-0.00437297	-0.00362358	-0.00716424	-0.000440991	-0.00739989	-0.00765813	-0.00462769
10043	1	0.00541114	0.00675294	0.00808357	0.0018146	-0.00658576	-0.00859055	1.22863e-05	0.00234723	0.00391459	0.000317422	-0.000101839	-0.00158102	-0.0147416	0.000409948	0.00188377	0.000364004	-0.00213806	-0.00187501
10044	1	-0.00591306	-0.00158596	0.00478302	-0.00843111	-0.00547984	-0.00165724	0.000223348	0.00234494	0.00488503	-0.0085484	-0.00786832	-0.00104454	-0.00170645	0.000764696	0.00710701	-0.014668	-0.0131213	-0.0071395
10045	1	0.00135341	0.00159167	-0.00208983	-0.00618927	-0.00266789	-0.000978395	0.00463304	0.00421111	0.00407511	0.00496939	0.00707294	0.00645183	0.00439392	0.00467298	0.00686293	0.015554	0.0159493	0.0119916
10047	1	0.00255786	-0.000758177	-0.00537758	-0.00450686	0.00228327	0.000418428	-0.00192439	-0.00615741	-0.00435739	-0.00236564	9.59209e-05	-0.0078311	-0.00397648	-0.00790803	0.00210656	0.00365556	0.000396494	-0.00205713

## Sheet: Figure S2.
ID	DM	PH 5(A)	PH 10(A)	PH 15(A)	PH 20(A)	PH 25(A)	PH 30(A)	PH 5(B)	PH 10(B)	PH 15(B)	PH 20(B)	PH 25(B)	PH 30(B)
10003	1	0.010423	-0.000164	-0.002091	-0.000951	-0.00203	0.00268	0.004659	-0.001241	0.001966	0.001093	-0.003752	0.001011
10004	1	-0.001778	0.005967	0.00321	0.004141	0.00257	-0.011345	0.002398	0.008741	0.006782	0.006904	0.005045	-0.007627
10006	0	-0.014911	0.006388	0.002643	0.00826	0.010842	0.000143	-0.014341	0.005277	0.002454	0.012185	0.015494	-0.000464
10007	0	-0.003272	-0.017877	-0.018049	0.010582	0.008639	0.007598	-0.009827	-0.011716	-0.002865	0.013237	0.004357	0.011171
10008	0	-0.015389	-0.008171	0.001298	-0.003351	0.003088	-0.009204	-0.016162	-0.008879	-0.001809	-0.00084	0.002808	-0.006628
10009	1	-0.001873	0.000606	-0.001831	-0.005953	0.001954	0.001737	-0.004953	0.0015	-0.003878	-0.006277	0.003459	0.007164
10010	0	-0.01593	-0.00572	0.005335	0.008832	-0.019449	0.014375	-0.00988	-0.001828	0.006936	0.012601	-0.016925	0.008992
10011	0	-0.002182	0.000199	0.009502	-0.001329	-0.001598	-0.005464	-0.00291	-0.000448	-0.000782	-0.001629	0.00105	-0.005255
10012	0	-0.00488	-0.001886	-0.006716	-0.006792	0.001492	-0.000635	-0.000336	-0.001431	-0.007483	-0.001945	0.002798	2.3e-05
10013	0	-0.017445	-0.004046	-0.005076	-0.015432	-0.003921	-0.011874	-0.010569	-0.007017	-0.006979	-0.009479	-0.003957	-0.006111
10014	0	-0.00457	-0.002561	0.001831	-0.000421	-0.001036	-0.000856	-0.003748	0.001182	0.00134	-0.001094	0.000272	0.001445
10016	0	-0.008777	-0.011679	-0.007042	-0.009207	0.017006	0.005783	-0.008595	-0.006795	-0.005282	-0.004486	0.019469	0.00643
10017	0	-0.000653	0.000435	-0.002973	0.002245	0.000851	0.004537	-0.002582	0.001513	-0.002546	-0.000609	0.001502	0.005048
10018	0	-0.002081	0.006898	0.001152	0.001015	-0.003184	-0.004877	-0.005503	0.006573	0.00429	0.005098	-0.006681	-0.00507
10019	0	-0.001753	0.001606	0.000949	-0.006493	-0.011784	0.005072	-0.002695	-0.003644	-0.004651	-0.002519	-0.006618	-0.000579
10020	0	0.003598	-0.000805	-0.002786	0.000233	-0.002301	-0.000755	0.009197	0.011295	0.002091	0.00049	0.006776	0.007182
10021	1	-0.003668	-0.000421	0.008057	-0.001575	-0.000845	-0.000758	0	0	0	0	0	0
10022	0	-0.007592	-0.001342	-0.00234	0.000129	-0.000381	0.001123	-0.008245	-0.001004	0.000965	0.001254	0.00149	0.002577
10023	0	-0.003695	-0.006631	0.013244	-0.008641	-0.005465	0.005208	-0.005364	0.019154	0.012065	0.000461	0.001211	0.008852
10024	1	-0.011342	-0.014254	-0.009825	-7.4e-05	-0.000616	-0.015111	-0.012412	-0.007489	-0.004243	0.000758	0.003647	-0.009285
10025	1	-0.006954	0.007261	0.008731	0.00213	0.002589	0.000829	-0.005487	0.006373	0.006755	0.003643	0.00284	0.000142
10026	1	0.001294	0.014164	0.004106	0.002777	-0.000136	0.000678	0.004257	0.015795	0.004278	0.001296	0.000619	0.00146
10027	0	-0.005413	-0.004014	-0.000651	0.004669	-0.001738	-0.007681	-0.004433	-0.003358	-0.000402	0.003757	-0.001565	-0.004761
10029	1	-0.000357	0.007132	0.001064	0.004345	0.003555	0.007402	-0.004611	0.006761	-0.001414	0.002968	0.002456	0.001974
10030	1	0.002371	0.001855	-0.01231	0.011199	0.00492	-0.003223	-0.002132	0.002715	-0.008022	0.009069	-0.002706	-0.005314
10031	1	-0.004151	-0.001074	-0.000444	-0.001301	-0.003573	-0.000333	0	0	0	0	0	0
10032	0	-0.0053	0.003756	0.002309	0.009271	0.004298	-0.000375	-0.003329	0.003175	0.000853	0.005025	0.004259	0.000276
10033	0	-0.013874	-0.001469	-0.001881	-0.002094	-0.005199	-0.002708	-0.003493	-0.003127	0.002695	-0.001019	0.003944	-0.001904
10034	0	0.001252	-0.002627	0.000803	0.004377	-2.2e-05	0.002378	0.002566	0.002939	0.00445	0.008221	0.002543	0.005913
10035	1	0.003344	0.000208	-0.002794	0.003633	0.005394	-0.003216	-0.00074	0.004274	-0.00249	0.003645	0.002155	-0.002503
10036	0	-0.00041	0.001975	-0.005842	-0.007476	-0.008441	0.000961	0.000477	0.00304	-0.000874	-0.00064	-0.001891	0.001482
10037	1	0.000141	-0.001326	-0.000736	0.001151	0.005542	0.006505	0	0	0	0	0	0
10038	1	0.012476	0.002658	-0.008242	-0.003718	0.004219	0.001994	0.019653	-0.001657	-0.013746	-0.004324	-0.001586	-0.002222
10039	1	-0.000497	4.2e-05	-0.002086	-0.00099	-0.002127	0.003418	-0.010078	0.012687	-0.006241	-0.001486	-0.008371	0.006724
10040	1	-0.00666	-0.002078	0.005504	-0.001911	-0.004355	-0.002275	-0.001458	-0.001328	0.000975	-0.001136	0.000153	0.001124
10041	1	0.010203	0.020536	0.009375	0.003621	0.00715	0.006081	-0.000424	-0.010112	0.001307	-0.006979	-0.001654	-0.003158
10042	1	-0.0034	-0.008156	-0.004415	-0.002664	-0.006072	-0.000416	0.006239	-0.006316	-0.0011	0.002078	-0.00134	-0.001303
10043	1	-0.008086	0.001942	0.006901	-0.003479	-0.009203	-0.004542	-0.008327	0.000871	0.003517	0.0003	-0.005231	-0.000983
10044	1	-0.009469	-0.000445	0.00144	-0.016909	-0.015442	-0.010255	-0.005574	-0.00057	0.000446	-0.019893	-0.020605	-0.008999
10045	1	0.006675	0.005436	0.010378	0.015454	0.013495	0.014025	0.00377	0.000683	0.004194	0.007654	0.00616	0.007703
10047	1	-0.003064	-0.003118	0.001498	-0.000722	0.001406	-0.000758	-0.002663	-0.005756	0.003385	0.002355	0.001654	-0.00149

[truncated: 2 more sheets: Figure S3., Figure S4.]
